# Supplementary material for: Avian malaria-mediated population decline of a widespread iconic bird species
Source: R Soc Open Sci. 2019 Jul 17;6(7):182197. doi: 10.1098/rsos.182197 (PMC6689627; doi:10.1098/rsos.182197)
Supplement: Population trend calculations [file rsos182197supp3.r]

# CHECKING POP TREND SLOPES
rm(list=ls(all=TRUE))
trend<-read.csv("N://house sparrow london survey_RSOS.csv",sep=',')
names(trend)

#libraries
library(plyr)

#Maximum core+buffer chirping only
HSallchonlymax<-aggregate(trend$HSallch,by=(list(trend$year,trend$colony)),FUN=max)
HSallchonlymax<-rename(HSallchonlymax,c(Group.1="year",Group.2="colony",x="HSallchonly_max"))

sites<-c("31S","73S","51N","86N","67N","40S","33N","59S","37S","85N","79S")

#trend core + buffer max chirping only

m31S<-glm(HSallchonly_max[colony=="31S"]~year[colony=="31S"],family=poisson,data=HSallchonlymax)
summary(m31S)                                                         
m73S<-glm(HSallchonly_max[colony=="73S"]~year[colony=="73S"],family=poisson,data=HSallchonlymax)
summary(m73S)                                                         
m51N<-glm(HSallchonly_max[colony=="51N"]~year[colony=="51N"],family=poisson,data=HSallchonlymax)
summary(m51N)                                                          
m86N<-glm(HSallchonly_max[colony=="86N"]~year[colony=="86N"],family=poisson,data=HSallchonlymax)
summary(m86N)                                                         
m85N<-glm(HSallchonly_max[colony=="85N"]~year[colony=="85N"],family=poisson,data=HSallchonlymax)
summary(m85N)                                                          
m67N<-glm(HSallchonly_max[colony=="67N"]~year[colony=="67N"],family=poisson,data=HSallchonlymax)
summary(m67N)                                                          
m40S<-glm(HSallchonly_max[colony=="40S"]~year[colony=="40S"],family=poisson,data=HSallchonlymax)
summary(m40S)                                                           
m33N<-glm(HSallchonly_max[colony=="33N"]~year[colony=="33N"],family=poisson,data=HSallchonlymax)
summary(m33N)                                                             
m59S<-glm(HSallchonly_max[colony=="59S"]~year[colony=="59S"],family=poisson,data=HSallchonlymax)
summary(m59S)                                                             
m37S<-glm(HSallchonly_max[colony=="37S"]~year[colony=="37S"],family=poisson,data=HSallchonlymax)
summary(m37S)                                                           
m79S<-glm(HSallchonly_max[colony=="79S"]~year[colony=="79S"],family=poisson,data=HSallchonlymax)
summary(m79S)   
