# Supplementary material for: Avian malaria-mediated population decline of a widespread iconic bird species
Source: R Soc Open Sci. 2019 Jul 17;6(7):182197. doi: 10.1098/rsos.182197 (PMC6689627; doi:10.1098/rsos.182197)
Supplement: Population growth rate - pollution - and parasite analyses [file rsos182197supp4.r]

#Please note that site A,B,C,D,E,F,G.H,I,J, and K mentioned in the paper are 
#called 33N,67N,86N,59S,40S,31S,79S,37S,51N,85N and 73S in the code below

rm(list=ls(all=TRUE))
library(plyr)
health<-read.csv("N:\\house sparrow parasites_RSOS_FINAL.csv", header=T, sep=",")
trend<-read.csv("N:\\house sparrow london survey_RSOS.csv",sep=';')
pollution<-read.table("N:\\london pollution_RSOS.txt",header=TRUE,sep='')
names(health)
attach(health)

#Maximum core+buffer chirping only
HSallchonlymax<-aggregate(trend$HSallch,by=(list(trend$year,trend$colony)),FUN=max)
HSallchonlymax<-rename(HSallchonlymax,c(Group.1="year",Group.2="colony",x="HSallchonly_max"))

#POPULATE A NEW VARIABLE "Numposplasm" WITH NUMBER OF POSITIVE INDIVIDUALS WITH PLASMODIUM AT EACH SITE
health$Numposplasm<-ifelse(health$Site=="31S", 45, ifelse (health$Site=="33N",12,ifelse(health$Site=="37S",84,
ifelse(health$Site=="40S",18,ifelse (health$Site=="51N",47,ifelse (health$Site=="59S",3,
ifelse (health$Site=="67N",22,ifelse (health$Site=="73S",30,ifelse (health$Site=="79S",14,
ifelse (health$Site=="85N",2,ifelse (health$Site=="86N",5,"NA")))))))))))

#TREND CATEGORY FOR EACH SITE

#Chirping only, core + buffer - max between the two visits
health$trndmaxcorebufchonly<-ifelse(health$Site=="31S",0.162, ifelse (health$Site=="33N",-0.116,ifelse(health$Site=="37S",-0.224,
                             ifelse(health$Site=="40S",-0.073,ifelse (health$Site=="51N",0.125,ifelse (health$Site=="59S",-0.015,
                             ifelse (health$Site=="67N",0.171,ifelse (health$Site=="73S",-0.043,ifelse (health$Site=="79S",-0.067,
                             ifelse (health$Site=="85N",-0.177,ifelse (health$Site=="86N",0.063,"NA")))))))))))
#DEFINE THE TREND VARIABLE AS NUMERIC
health$trndmaxcorebufchonly<-as.numeric(health$trndmaxcorebufchonly)

#DEFINE ONE TREND VALUE PER SITE (NUMBER OF INFECTED/NON-INFECTED IS AT SITE LEVEL)
trendmaxcorebufchonly <- tapply(health$trndmaxcorebufchonly,health$Site,mean,na.rm=T)

########POLLUTION
#Select the relevant sites from the file
pollution_rel<-subset(pollution, pollution$colony %in% c("31S","33N","37S","40S","51N","59S","67N","73S","79S","85N","86N"))
#Keep only colony and no_2004
pollution2<-pollution_rel[,c("colony","no_2004")]

##### PLASMODIUM #####

binPlasm<-as.numeric(PlasmNum>0)

#NUMBER INFECTED/UNINFECTED PER SITE
inf<-tapply(binPlasm,Site,sum,na.rm=T)
uninf<-tapply(1-binPlasm,Site,sum,na.rm=T)

#CALCULATE PERCENTAGE OF PREVALENCE
inf_uninf<-as.data.frame(cbind(inf,uninf))
sites<-as.data.frame(c("31S","33N","37S","40S","51N","59S","67N","73S","79S","85N","86N"))
plasm_sit<-cbind(sites,inf_uninf) 
colnames(plasm_sit)[1] <- "site" 
plasm_sit$tot_birds<-plasm_sit$inf+plasm_sit$uninf #calculate all birds sampled (infected+uninfected)
plasm_sit$pct_inf<-plasm_sit$inf/plasm_sit$tot_birds #percentage of infected

#Merge pollution2 with plasm_sit
plasm_sit2<-merge(plasm_sit,pollution2,by.x="site",by.y="colony",all=T)

#Merge trend file with parasite file
allchonly_max_prev<-merge(HSallchonlymax,plasm_sit2,by.x="colony",by.y="site",all=T)

#Checking relationship between prevalence and pollution
poll_plasmprev<-glm(pct_inf~no_2004,weights=tot_birds,family=binomial,data=plasm_sit2)
summary(poll_plasmprev)

# PLASMODIUM PREVALENCE - FIT MODEL WITH MAX COUNT OF CHIRPING MALES ONLY BUFFER AND CORE AREAS

#Chirping only, core + buffer - max between the two visits
m_allchonly_max_prev<-glm(HSallchonly_max~year+colony+year*pct_inf,weights=tot_birds,family=quasipoisson(link=log),data=allchonly_max_prev)
summary (m_allchonly_max_prev)
m_allchonly_max_prev_null<-glm(HSallchonly_max~year+colony,weights=tot_birds,family=quasipoisson(link=log),data=allchonly_max_prev)
anova(m_allchonly_max_prev,m_allchonly_max_prev_null,test="F")

# REPEAT FOR ADULTS ONLY # 

binPlasmAd<-as.numeric(PlasmNum[Age=="Adult"]>0)
SiteAd<-Site[Age=="Adult"]
PlasmNumAd<-PlasmNum[Age=="Adult"]

#number infected /iuninfected per site
infAd<-tapply(binPlasmAd,SiteAd,sum,na.rm=T)
uninfAd<-tapply(1-binPlasmAd,SiteAd,sum,na.rm=T)

#CALCULATE PERCENTAGE OF PREVALENCE
inf_uninfAd<-as.data.frame(cbind(infAd,uninfAd))
sites<-as.data.frame(c("31S","33N","37S","40S","51N","59S","67N","73S","79S","85N","86N"))
plasm_sitAd<-cbind(sites,inf_uninfAd)
colnames(plasm_sitAd)[1] <- "site" #rename first column
plasm_sitAd$tot_birdsAd<-plasm_sitAd$infAd+plasm_sitAd$uninfAd #calculate all birds sampled (infected+uninfected)
plasm_sitAd$pct_infAd<-plasm_sitAd$infAd/plasm_sitAd$tot_birdsAd #percentage of infected

##### POLLUTION #####
#Select the relevant sites from the file
pollution_rel<-subset(pollution, pollution$colony %in% c("31S","33N","37S","40S","51N","59S","67N","73S","79S","85N","86N"))
#Keep only colony and no_2004
pollution2<-pollution_rel[,c("colony","no_2004")]
#Merge pollution2 with plasm_sit
plasm_sit2Ad<-merge(plasm_sitAd,pollution2,by.x="site",by.y="colony",all=T)

#Checking relationship between prevalence and pollution
poll_plasmprevAd<-glm(pct_infAd~no_2004,weights=tot_birdsAd,family=binomial,data=plasm_sit2Ad)
summary(poll_plasmprevAd)

#Merge trend file with prevalence file
allchonly_max_prevAd<-merge(HSallchonlymax,plasm_sit2Ad,by.x="colony",by.y="site",all=T)

# PLASMODIUM PREVALENCE - FIT MODEL WITH MAX COUNT OF CHIRPING MALES ONLY BUFFER AND CORE AREAS 

#Chirping only, core + buffer - max between the two visits
m_allchonly_max_prevAd<-glm(HSallchonly_max~year+colony+year*pct_infAd,weights=tot_birdsAd,family=quasipoisson(link=log),data=allchonly_max_prevAd)
summary (m_allchonly_max_prevAd)
m_allchonly_max_prevAd_null<-glm(HSallchonly_max~year+colony,weights=tot_birdsAd,family=quasipoisson(link=log),data=allchonly_max_prevAd)
anova(m_allchonly_max_prevAd,m_allchonly_max_prevAd_null,test="F")

# REPEAT FOR JUVENILES ONLY # 

binPlasmJ<-as.numeric(PlasmNum[Age=="Juv"]>0)
SiteJ<-Site[Age=="Juv"]
PlasmNumJ<-PlasmNum[Age=="Juv"]

#number infected /iuninfected per site
infJ<-tapply(binPlasmJ,SiteJ,sum,na.rm=T)
uninfJ<-tapply(1-binPlasmJ,SiteJ,sum,na.rm=T)

#CALCULATE PERCENTAGE OF PREVALENCE
inf_uninfJ<-as.data.frame(cbind(infJ,uninfJ))
sites<-as.data.frame(c("31S","33N","37S","40S","51N","59S","67N","73S","79S","85N","86N"))
plasm_sitJ<-cbind(sites,inf_uninfJ) 
colnames(plasm_sitJ)[1] <- "site" 
plasm_sitJ$tot_birdsJ<-plasm_sitJ$infJ+plasm_sitJ$uninfJ #calculate all birds sampled (infected+uninfected)
plasm_sitJ$pct_infJ<-plasm_sitJ$infJ/plasm_sitJ$tot_birdsJ #percentage of infected

#POLLUTION
#Select the relevant sites from the file
pollution_rel<-subset(pollution, pollution$colony %in% c("31S","33N","37S","40S","51N","59S","67N","73S","79S","85N","86N"))
#Keep only colony and no_2004
pollution2<-pollution_rel[,c("colony","no_2004")]
#Merge pollution2 with plasm_sit
plasm_sit2Juv<-merge(plasm_sitJ,pollution2,by.x="site",by.y="colony",all=T)

#Checking relationship between prevalence and pollution
poll_plasmprevJuv<-glm(pct_infJ~no_2004,weights=tot_birdsJ,family=binomial,data=plasm_sit2Juv)
summary(poll_plasmprevJuv)

#Merge trend file with prevalence file
allchonly_max_prevJuv<-merge(HSallchonlymax,plasm_sit2Juv,by.x="colony",by.y="site",all=T)

# PLASMODIUM PREVALENCE 

#Chirping only, core + buffer - max between the two visits
m_allchonly_max_prevJuv<-glm(HSallchonly_max~year+colony+year*pct_infJ,weights=tot_birdsJ,family=quasipoisson(link=log),data=allchonly_max_prevJuv)
summary (m_allchonly_max_prevJuv)
m_allchonly_max_prevJuv_null<-glm(HSallchonly_max~year+colony,weights=tot_birdsJ,family=quasipoisson(link=log),data=allchonly_max_prevJuv)
anova(m_allchonly_max_prevJuv,m_allchonly_max_prevJuv_null,test="F")

##### PLASMODIUM INTENSITY #####

#Calculate the mean Intensity per each site
tapply(PlasmNum[PlasmNum>0],Site[PlasmNum>0],length)

#Plasmodium Intensity
PlasmInt<-PlasmNum[PlasmNum>0]
SiteInt<-Site[PlasmNum>0]
PlasmSSInt<-PlasmInt[PlasmNum>0]

#Mean Plasmodium intensity and weights
meanPlasm<-tapply(PlasmNum/PlasmSiteBirds,Site,sum,na.rm=T)
Plasmcat <-ifelse(PlasmNum==0,"0","1")
Plasmcat2<-as.numeric(Plasmcat)
Plasmweights<-tapply(Plasmcat2,Site,sum,na.rm=T) # calculate how many infected indiv are there per each site

#Turn meanPlasm into dataframe
colony<-c("31S","33N","37S","40S","51N","59S","67N","73S","79S","85N","86N")
meanPlasm2<-as.data.frame(meanPlasm)
meanPlasm_sites<-cbind(meanPlasm2,colony)

#Turn Plasmweights into dataframe
colony<-c("31S","33N","37S","40S","51N","59S","67N","73S","79S","85N","86N")
Plasmweights<-as.data.frame(Plasmweights)
Plasmweights2<-cbind(Plasmweights,colony)

#POLLUTION
#Select the relevant sites from the file
pollution_rel<-subset(pollution, pollution$colony %in% c("31S","33N","37S","40S","51N","59S","67N","73S","79S","85N","86N"))
#Keep only colony and no_2004
pollution2<-pollution_rel[,c("colony","no_2004")]
#Merge pollution2 with plasm_sit
plasm_int_poll<-merge(meanPlasm_sites,pollution2,by="colony",all=T)

#Merge meanPlasmsites with Plasmweights2
meanPlasm_weights_pollution<-merge(plasm_int_poll,Plasmweights2,by="colony",all=T)


#Checking relationship between prevalence and pollution
poll_plasmint<-glm(meanPlasm~no_2004,weights=Plasmweights,family=Gamma(link=inverse),data=meanPlasm_weights_pollution)
summary(poll_plasmint)

#Merge file with count with meanPlasm so that each year, within the same site, has the same mean Plasm Int
allchonly_max_int<-merge(HSallchonlymax,meanPlasm_weights_pollution,by="colony",all=T)

#Chirping only core + buffer - max between the two visits
m_allchonly_max<-glm(HSallchonly_max~year+colony+year*meanPlasm,weights=Plasmweights,family=quasipoisson(link=log),data=allchonly_max_int)
m_allchonly_max_null<-glm(HSallchonly_max~year+colony,weights=Plasmweights,family=quasipoisson(link=log),data=allchonly_max_int)
summary(m_allchonly_max)
anova(m_allchonly_max,m_allchonly_max_null,test='F')

# ADULTS ONLY  #

PlasmNumAd<-PlasmNum[Age=="Adult"]
PlasmInt<-PlasmNum[PlasmNum>0&Age=="Adult"]
SiteIntAd<-Site[PlasmNum>0&Age=="Adult"]
PlasmSSIntAd<-PlasmInt[PlasmNum>0&Age=="Adult"]
PlasmSiteBirdsAd<-PlasmSiteBirds[Age=="Adult"]
SiteAd<-Site[Age=="Adult"]
meanPlasmAd<-tapply(PlasmNumAd/PlasmSiteBirdsAd,SiteAd,sum,na.rm=T)
PlasmcatAd <-ifelse(PlasmNumAd==0,"0","1") # Convert infected indiv into "1s"
PlasmcatAd2<-as.numeric(PlasmcatAd)
PlasmweightsAd<-tapply(PlasmcatAd2,SiteAd,sum,na.rm=T)

#Turn meanPlasmAd into dataframe
colony<-c("31S","33N","37S","40S","51N","59S","67N","73S","79S","85N","86N")
meanPlasm2Ad<-as.data.frame(meanPlasmAd)
meanPlasm_sitesAd<-cbind(meanPlasm2Ad,colony)

#Turn Plasmweights into dataframe
colony<-c("31S","33N","37S","40S","51N","59S","67N","73S","79S","85N","86N")
PlasmweightsAd<-as.data.frame(PlasmweightsAd)
Plasmweights2Ad<-cbind(PlasmweightsAd,colony)

#POLLUTION
#Select the relevant sites from the file
pollution_rel<-subset(pollution, pollution$colony %in% c("31S","33N","37S","40S","51N","59S","67N","73S","79S","85N","86N"))
#Keep only colony and no_2004
pollution2<-pollution_rel[,c("colony","no_2004")]
#Merge pollution2 with plasm_sit
plasm_int_pollAd<-merge(meanPlasm_sitesAd,pollution2,by="colony",all=T)

#Merge meanPlasmsites with Plasmweights2
meanPlasm_weightsAd_pollution<-merge(plasm_int_pollAd,Plasmweights2Ad,by="colony",all=T)

#Checking relationship between prevalence and pollution
poll_plasmintAd<-glm(meanPlasmAd~no_2004,weights=PlasmweightsAd,family=Gamma(link=inverse),data=meanPlasm_weightsAd_pollution)
summary(poll_plasmintAd)

#Merge file with count with meanPlasm so that each year, within the same site, has the same mean Plasm Int 
allchonly_max_intAd<-merge(HSallchonlymax,meanPlasm_weightsAd_pollution,by="colony",all=T)

#Chirping only core + buffer - max between the two visits
m_allchonly_maxAd<-glm(HSallchonly_max~year+colony+year*meanPlasmAd,weights=PlasmweightsAd,family=quasipoisson(link=log),data=allchonly_max_intAd)
m_allchonly_maxAd_null<-glm(HSallchonly_max~year+colony+year,weights=PlasmweightsAd,family=quasipoisson(link=log),data=allchonly_max_intAd)
summary(m_allchonly_maxAd)
anova(m_allchonly_maxAd,m_allchonly_maxAd_null,test="F")

# JUVENILES ONLY #

PlasmNumJuv<-PlasmNum[Age=="Juv"]
PlasmInt<-PlasmNum[PlasmNum>0&Age=="Juv"]
SiteIntJuv<-Site[PlasmNum>0&Age=="Juv"]
PlasmSSIntJuv<-PlasmInt[PlasmNum>0&Age=="Juv"]
PlasmSiteBirdsJuv<-PlasmSiteBirds[Age=="Juv"]
SiteJuv<-Site[Age=="Juv"]
meanPlasmJuv<-tapply(PlasmNumJuv/PlasmSiteBirdsJuv,SiteJuv,sum,na.rm=T)
PlasmcatJuv<-ifelse(PlasmNumJuv==0,"0","1") # Convert infected indiv into "1s"
PlasmcatJuv2<-as.numeric(PlasmcatJuv)
PlasmweightsJuv<-tapply(PlasmcatJuv2,SiteJuv,sum,na.rm=T)

#Turn meanPlasmAd into dataframe
colony<-c("31S","33N","37S","40S","51N","59S","67N","73S","79S","85N","86N")
meanPlasm2Juv<-as.data.frame(meanPlasmJuv)
meanPlasm_sitesJuv<-cbind(meanPlasm2Juv,colony)

#Turn Plasmweights into dataframe
colony<-c("31S","33N","37S","40S","51N","59S","67N","73S","79S","85N","86N")
PlasmweightsJuv<-as.data.frame(PlasmweightsJuv)
Plasmweights2Juv<-cbind(PlasmweightsJuv,colony)

#POLLUTION
#Select the relevant sites from the file
pollution_rel<-subset(pollution, pollution$colony %in% c("31S","33N","37S","40S","51N","59S","67N","73S","79S","85N","86N"))
#Keep only colony and no_2004
pollution2<-pollution_rel[,c("colony","no_2004")]
#Merge pollution2 with plasm_sit
plasm_int_pollJuv<-merge(meanPlasm_sitesJuv,pollution2,by="colony",all=T)

#Merge meanPlasmsites with Plasmweights2
meanPlasm_weightsJuv<-merge(plasm_int_pollJuv,Plasmweights2Juv,by="colony",all=T)

#Checking relationship between prevalence and pollution
poll_plasmintJuv<-glm(meanPlasmJuv~no_2004,weights=PlasmweightsJuv,family=Gamma(link=inverse),data=meanPlasm_weightsJuv)
summary(poll_plasmintJuv)

#Merge file with count with meanPlasm so that each year, within the same site, has the same mean Plasm Int 
allchonly_max_intJuv<-merge(HSallchonlymax,meanPlasm_weightsJuv,by="colony",all=T)

#Chirping only core + buffer - max between the two visits
m_allchonly_maxJuv<-glm(HSallchonly_max~year+colony+year*meanPlasmJuv,weights=PlasmweightsJuv,family=quasipoisson(link=log),data=allchonly_max_intJuv)
m_allchonly_maxJuv_null<-glm(HSallchonly_max~year+colony,weights=PlasmweightsJuv,family=quasipoisson(link=log),data=allchonly_max_intJuv)
summary(m_allchonly_maxJuv)
anova(m_allchonly_maxJuv,m_allchonly_maxJuv_null,test="F")

###########ATOXOPLASMA AND ISOSPORA #################

binAtox<-as.numeric(Atox>0)

#number infected /iuninfected per site
infAtox<-tapply(binAtox,Site,sum,na.rm=T)
uninfAtox<-tapply(1-binAtox,Site,sum,na.rm=T)

#POPULATE A NEW VARIABLE "Numposatox" WITH NUMBER OF POSITIVE INDIVIDUALS WITH ATOXOPLASMA AT EACH SITE
infAtox
health$Numposatox<-ifelse(health$Site=="31S", 21, ifelse (health$Site=="33N",3,ifelse(health$Site=="37S",11,
                    ifelse(health$Site=="40S",5,ifelse (health$Site=="51N",30,ifelse (health$Site=="59S",3,
                    ifelse (health$Site=="67N",11,ifelse (health$Site=="73S",15,ifelse (health$Site=="79S",11,
                    ifelse (health$Site=="85N",0,ifelse (health$Site=="86N",3,"NA")))))))))))


#CALCULATE PERCENTAGE OF PREVALENCE
inf_uninfAtox<-as.data.frame(cbind(infAtox,uninfAtox))
sites<-as.data.frame(c("31S","33N","37S","40S","51N","59S","67N","73S","79S","85N","86N"))
atox_sit<-cbind(sites,inf_uninfAtox) 
colnames(atox_sit)[1] <- "site" 
atox_sit$tot_birdsAtox<-atox_sit$infAtox+atox_sit$uninfAtox #calculate all birds sampled (infected+uninfected)
atox_sit$pct_infAtox<-atox_sit$infAtox/atox_sit$tot_birdsAtox #percentage of infected

#Merge pollution2 with atox_sit
pollution2<-pollution_rel[,c("colony","no_2004")]
atox_sit2<-merge(atox_sit,pollution2,by.x="site",by.y="colony",all=T)

#Checking relationship between prevalence and pollution
poll_atox<-glm(pct_infAtox~no_2004,weights=tot_birdsAtox,family=binomial,data=atox_sit2)
summary(poll_atox)

#Merge trend file with prevalence file
allchonly_max_prevAtox<-merge(HSallchonlymax,atox_sit2,by.x="colony",by.y="site",all=T)

# ATOXOPLASMA PREVALENCE 

#Chirping only, core + buffer - max between the two visits
m_allchonly_max_prevAtox<-glm(HSallchonly_max~year+colony+year*pct_infAtox,weights=tot_birdsAtox,family=quasipoisson(link=log),data=allchonly_max_prevAtox)
summary (m_allchonly_max_prevAtox)
m_allchonly_max_prevAtox_null<-glm(HSallchonly_max~year+colony,weights=tot_birdsAtox,family=quasipoisson(link=log),data=allchonly_max_prevAtox)
anova(m_allchonly_max_prevAtox,m_allchonly_max_prevAtox_null,test="F")

# For adults only #

binAtoxAd<-as.numeric(Atox[Age=="Adult"]>0)
SiteAd<-Site[Age=="Adult"]
AtoxNewAd<-Atox[Age=="Adult"]

#number infected /iuninfected per site
infAtoxAd<-tapply(binAtoxAd,SiteAd,sum,na.rm=T)
uninfAtoxAd<-tapply(1-binAtoxAd,SiteAd,sum,na.rm=T)

#POPULATE A NEW VARIABLE "NumposatoxAd" WITH NUMBER OF POSITIVE INDIVIDUALS WITH ATOXOPLASMA AT EACH SITE (comes from infAtoxAd)
infAtoxAd
health$NumposatoxAd<-ifelse(health$Site=="31S", 13, ifelse (health$Site=="33N",1,ifelse(health$Site=="37S",2,
                    ifelse(health$Site=="40S",2,ifelse (health$Site=="51N",12,ifelse (health$Site=="59S",2,
                    ifelse (health$Site=="67N",5,ifelse (health$Site=="73S",6,ifelse (health$Site=="79S",5,
                    ifelse (health$Site=="85N",0,ifelse (health$Site=="86N",3,"NA")))))))))))


#CALCULATE PERCENTAGE OF PREVALENCE
inf_uninfAtoxAd<-as.data.frame(cbind(infAtoxAd,uninfAtoxAd))
sites<-as.data.frame(c("31S","33N","37S","40S","51N","59S","67N","73S","79S","85N","86N"))
atox_sitAd<-cbind(sites,inf_uninfAtoxAd) 
colnames(atox_sitAd)[1] <- "site" #rename first column
atox_sitAd$tot_birdsAtoxAd<-atox_sitAd$infAtoxAd+atox_sitAd$uninfAtoxAd #calculate all birds sampled (infected+uninfected)
atox_sitAd$pct_infAtoxAd<-atox_sitAd$infAtoxAd/atox_sitAd$tot_birdsAtoxAd #percentage of infected

#Merge pollution2 with atox_sitAd
pollution2<-pollution_rel[,c("colony","no_2004")]
atox_sit2Ad<-merge(atox_sitAd,pollution2,by.x="site",by.y="colony",all=T)

#Checking relationship between prevalence and pollution
poll_atoxAd<-glm(pct_infAtoxAd~no_2004,weights=tot_birdsAtoxAd,family=binomial,data=atox_sit2Ad)
summary(poll_atoxAd)

#Merge trend file with prevalence file
allchonly_max_prevAtoxAd<-merge(HSallchonlymax,atox_sit2Ad,by.x="colony",by.y="site",all=T)

# ATOXOPLASMA PREVALENCE - FIT MODEL WITH MAX COUNT OF CHIRPING MALES ONLY BUFFER AND CORE AREAS

#Chirping only, core + buffer - max between the two visits
m_allchonly_max_prevAtoxAd<-glm(HSallchonly_max~year+colony+year*pct_infAtoxAd,weights=tot_birdsAtoxAd,family=quasipoisson(link=log),data=allchonly_max_prevAtoxAd)
summary (m_allchonly_max_prevAtoxAd)
m_allchonly_max_prevAtoxAd_null<-glm(HSallchonly_max~year+colony,weights=tot_birdsAtoxAd,family=quasipoisson(link=log),data=allchonly_max_prevAtoxAd)
anova(m_allchonly_max_prevAtoxAd,m_allchonly_max_prevAtoxAd_null,test="F")

# For juveniles only #

binAtoxJuv<-as.numeric(Atox[Age=="Juv"]>0)
SiteJuv<-Site[Age=="Juv"]
AtoxJuv<-Atox[Age=="Juv"]


#number infected /iuninfected per site
infAtoxJuv<-tapply(binAtoxJuv,SiteJuv,sum,na.rm=T)
uninfAtoxJuv<-tapply(1-binAtoxJuv,SiteJuv,sum,na.rm=T)

#POPULATE A NEW VARIABLE "NumposatoxJuv" WITH NUMBER OF POSITIVE INDIVIDUALS WITH ATOXOPLASMA AT EACH SITE (comes from infAtoxJuv)
infAtoxJuv
health$NumposatoxJuv<-ifelse(health$Site=="31S", 8, ifelse (health$Site=="33N",2,ifelse(health$Site=="37S",9,
                    ifelse(health$Site=="40S",3,ifelse (health$Site=="51N",18,ifelse (health$Site=="59S",1,
                    ifelse (health$Site=="67N",6,ifelse (health$Site=="73S",9,ifelse (health$Site=="79S",6,"NA")))))))))


#CALCULATE PERCENTAGE OF PREVALENCE
inf_uninfAtoxJuv<-as.data.frame(cbind(infAtoxJuv,uninfAtoxJuv))
sites<-as.data.frame(c("31S","33N","37S","40S","51N","59S","67N","73S","79S","85N","86N"))
atox_sitJuv<-cbind(sites,inf_uninfAtoxJuv) 
colnames(atox_sitJuv)[1] <- "site" #rename first column
atox_sitJuv$tot_birdsAtoxJuv<-atox_sitJuv$infAtoxJuv+atox_sitJuv$uninfAtoxJuv #calculate all birds sampled (infected+uninfected)
atox_sitJuv$pct_infAtoxJuv<-atox_sitJuv$infAtoxJuv/atox_sitJuv$tot_birdsAtoxJuv #percentage of infected

#Merge pollution2 with atox_sitJuv
pollution2<-pollution_rel[,c("colony","no_2004")]
atox_sit2Juv<-merge(atox_sitJuv,pollution2,by.x="site",by.y="colony",all=T)

#Checking relationship between prevalence and pollution
poll_atoxJuv<-glm(pct_infAtoxJuv~no_2004,weights=tot_birdsAtoxJuv,family=binomial,data=atox_sit2Juv)
summary(poll_atoxJuv)

#Merge trend file with prevalence file
allchonly_max_prevAtoxJuv<-merge(HSallchonlymax,atox_sit2Juv,by.x="colony",by.y="site",all=T)

# ATOXOPLASMA PREVALENCE - FIT MODEL WITH MAX COUNT OF CHIRPING MALES ONLY BUFFER AND CORE AREAS

#Chirping only, core + buffer - max between the two visits
m_allchonly_max_prevAtoxJuv<-glm(HSallchonly_max~year+colony+year*pct_infAtoxJuv,weights=tot_birdsAtoxJuv,family=quasipoisson(link=log),data=allchonly_max_prevAtoxJuv)
summary (m_allchonly_max_prevAtoxJuv)
m_allchonly_max_prevAtoxJuv_null<-glm(HSallchonly_max~year+colony,weights=tot_birdsAtoxJuv,family=quasipoisson(link=log),data=allchonly_max_prevAtoxJuv)
anova(m_allchonly_max_prevAtoxJuv,m_allchonly_max_prevAtoxJuv_null,test="F")

#ATOXOPLASMA INTENSITY

# Calculate the mean Intensity per each site
tapply(Atox[Atox>0],Site[Atox>0],length)

#Atoxoplasma Intensity
AtoxInt<-Atox[Atox>0]
SiteInt<-Site[Atox>0]
AtoxSSInt<-AtoxInt[Atox>0]
Atoxcount <-ifelse(is.na(Atox),"0","1") # Convert individual with a non-missing value of Atoxoplasma to a "1"
Atoxcount2<-as.numeric(Atoxcount)
length(Atox[!is.na(Atox)]) 
health$AtoxSiteBirds<-ifelse(health$Site=="31S", 56, ifelse (health$Site=="33N",15,ifelse(health$Site=="37S",97,
                       ifelse(health$Site=="40S",31,ifelse (health$Site=="51N",65,ifelse (health$Site=="59N",6,
                       ifelse (health$Site=="67N",28,ifelse (health$Site=="73S",41,ifelse (health$Site=="79S",28,
                       ifelse (health$Site=="85N",1,ifelse (health$Site=="86N",8,"NA")))))))))))
health$AtoxSiteBirds<-as.numeric(health$AtoxSiteBirds)
meanAtox<-tapply(health$Atox/health$AtoxSiteBirds,health$Site,sum,na.rm=T)

Atoxcat <-ifelse(Atox==0,"0","1") # Convert infected indiv into "1s"
Atoxcat2<-as.numeric(Atoxcat)
Atoxweights<-tapply(Atoxcat2,Site,sum,na.rm=T) # calculate how many infected indiv are there per each site


#Turn meanAtox into dataframe
colony<-c("31S","33N","37S","40S","51N","59S","67N","73S","79S","85N","86N")
meanAtox2<-as.data.frame(meanAtox)
meanAtox_sites<-cbind(meanAtox2,colony)

#Turn Atoxweights into dataframe
colony<-c("31S","33N","37S","40S","51N","59S","67N","73S","79S","85N","86N")
Atoxweights<-as.data.frame(Atoxweights)
Atoxweights2<-cbind(Atoxweights,colony)

#Merge meanAtoxsites with Atoxweights2
meanAtox_weights<-merge(meanAtox_sites,Atoxweights2,by="colony",all=T)

allchonly_max_int_Atox<-merge(HSallchonlymax,meanAtox_weights,by="colony",all=T)

#Chirping only core + buffer - max between the two visits

m_allchonly_max_Atox<-glm(HSallchonly_max~year+colony+year*meanAtox,weights=Atoxweights,family=quasipoisson(link=log),data=allchonly_max_int_Atox)
summary(m_allchonly_max_Atox)
m_allchonly_max_Atox_null<-glm(HSallchonly_max~year+colony,weights=Atoxweights,family=quasipoisson(link=log),data=allchonly_max_int_Atox)
anova(m_allchonly_max_Atox,m_allchonly_max_Atox_null,test="F")

#POLLUTION
#Select the relevant sites from the file
pollution_rel<-subset(pollution, pollution$colony %in% c("31S","33N","37S","40S","51N","59S","67N","73S","79S","85N","86N"))
#Keep only colony and no_2004
pollution2<-pollution_rel[,c("colony","no_2004")]
#Merge pollution2 with meanAtox_weights
atox_int_poll<-merge(meanAtox_weights,pollution2,by="colony",all=T)
#Checking relationship between intensity and pollution
poll_atox_int<-glm(meanAtox~no_2004,weights=Atoxweights,data=atox_int_poll)
summary(poll_plasmintAd)


# Adults only #
AtoxAd<-Atox[Age=="Adult"]
AtoxInt<-Atox[Atox>0&Age=="Adult"]
SiteIntAd<-Site[Atox>0&Age=="Adult"]
AtoxSSIntAd<-AtoxInt[Atox>0&Age=="Adult"]
AtoxSiteBirdsAd<-health$AtoxSiteBirds[Age=="Adult"]
SiteAd<-Site[Age=="Adult"]
meanAtoxAd<-tapply(AtoxAd/AtoxSiteBirdsAd,SiteAd,sum,na.rm=T)
AtoxweightsAd<-tapply(AtoxAd,SiteAd,sum,na.rm=T)

#Turn meanAtoxAd into dataframe
colony<-c("31S","33N","37S","40S","51N","59S","67N","73S","79S","85N","86N")
meanAtox2Ad<-as.data.frame(meanAtoxAd)
meanAtox_sitesAd<-cbind(meanAtox2Ad,colony)

#Turn AtoxweightsAd into dataframe
colony<-c("31S","33N","37S","40S","51N","59S","67N","73S","79S","85N","86N")
AtoxweightsAd<-as.data.frame(AtoxweightsAd)
Atoxweights2Ad<-cbind(AtoxweightsAd,colony)

#Merge meanAtoxsites with Atoxweights2
meanAtox_weightsAd<-merge(meanAtox_sitesAd,Atoxweights2Ad,by="colony",all=T)

#Merge pollution2 with meanAtox_weights
atox_int_pollAd<-merge(meanAtox_weightsAd,pollution2,by="colony",all=T)
#Checking relationship between intensity and pollution
poll_atox_intAd<-glm(meanAtoxAd~no_2004,weights=AtoxweightsAd,data=atox_int_pollAd)
summary(poll_atox_intAd)

#Merge file with count with meanAtox so that each year, within the same site, has the same mean intensity
allchonly_max_int_AtoxAd<-merge(HSallchonlymax,meanAtox_weightsAd,by="colony",all=T)

#Chirping only core + buffer - max between the two visits
m_allchonly_max_AtoxAd<-glm(HSallchonly_max~year+colony+year*meanAtoxAd,weights=AtoxweightsAd,family=quasipoisson(link=log),data=allchonly_max_int_AtoxAd)
m_allchonly_max_AtoxAd_null<-glm(HSallchonly_max~year+colony,weights=AtoxweightsAd,family=quasipoisson(link=log),data=allchonly_max_int_AtoxAd)
summary(m_allchonly_max_AtoxAd)
anova(m_allchonly_max_AtoxAd,m_allchonly_max_AtoxAd_null,test="F")

# juveniles only #
AtoxJuv<-Atox[Age=="Juv"]
AtoxIntJuv<-Atox[Atox>0&Age=="Juv"]
SiteIntJuv<-Site[Atox>0&Age=="Juv"]
AtoxSSIntJuv<-AtoxInt[Atox>0&Age=="Juv"]
AtoxSiteBirdsJuv<-health$AtoxSiteBirds[Age=="Juv"]
SiteJuv<-Site[Age=="Juv"]
meanAtoxJuv<-tapply(AtoxJuv/AtoxSiteBirdsJuv,SiteJuv,sum,na.rm=T)
AtoxweightsJuv<-tapply(AtoxJuv,SiteJuv,sum,na.rm=T)

#Turn meanAtoxJuv into dataframe
colony<-c("31S","33N","37S","40S","51N","59S","67N","73S","79S","85N","86N")
meanAtox2Juv<-as.data.frame(meanAtoxJuv)
meanAtox_sitesJuv<-cbind(meanAtox2Juv,colony)

#Turn AtoxweightsJuv into dataframe
colony<-c("31S","33N","37S","40S","51N","59S","67N","73S","79S","85N","86N")
AtoxweightsJuv<-as.data.frame(AtoxweightsJuv)
Atoxweights2Juv<-cbind(AtoxweightsJuv,colony)

#Merge meanAtoxsites with Atoxweights2
meanAtox_weightsJuv<-merge(meanAtox_sitesJuv,Atoxweights2Juv,by="colony",all=T)
#Merge pollution2 with meanAtox_weights
atox_int_pollJuv<-merge(meanAtox_weightsJuv,pollution2,by="colony",all=T)
#Checking relationship between intensity and pollution
poll_atox_intJuv<-glm(meanAtoxJuv~no_2004,weights=AtoxweightsJuv,data=atox_int_pollJuv)
summary(poll_atox_intJuv)

allchonly_max_int_AtoxJuv<-merge(HSallchonlymax,meanAtox_weightsJuv,by="colony",all=T)

#Chirping only core + buffer - max between the two visits
m_allchonly_max_AtoxJuv<-glm(HSallchonly_max~year+colony+year*meanAtoxJuv,weights=AtoxweightsJuv,family=quasipoisson(link=log),data=allchonly_max_int_AtoxJuv)
summary(m_allchonly_max_AtoxJuv)
m_allchonly_max_AtoxJuv_null<-glm(HSallchonly_max~year+colony,weights=AtoxweightsJuv,family=quasipoisson(link=log),data=allchonly_max_int_AtoxJuv)
anova(m_allchonly_max_AtoxJuv,m_allchonly_max_AtoxJuv_null,test="F")

# ISOSPORA

binIsosp<-as.numeric(Isosp>0)

#number infected /iuninfected per site
infIsosp<-tapply(binIsosp,Site,sum,na.rm=T)
uninfIsosp<-tapply(1-binIsosp,Site,sum,na.rm=T)

#POPULATE A NEW VARIABLE "NumposIsosp" WITH NUMBER OF POSITIVE INDIVIDUALS WITH IsospOPLASMA AT EACH SITE
infIsosp
health$NumposIsosp<-ifelse(health$Site=="31S", 0, ifelse (health$Site=="33N",0,ifelse(health$Site=="37S",12,
                      ifelse(health$Site=="40S",0,ifelse (health$Site=="51N",3,ifelse (health$Site=="59S",0,
                      ifelse (health$Site=="67N",2,ifelse (health$Site=="73S",9,ifelse (health$Site=="79S",0,
                      ifelse (health$Site=="85N",0,ifelse (health$Site=="86N",0,"NA")))))))))))

 
#CALCULATE PERCENTAGE OF PREVALENCE
inf_uninfIsosp<-as.data.frame(cbind(infIsosp,uninfIsosp))
sites<-as.data.frame(c("31S","33N","37S","40S","51N","59S","67N","73S","79S","85N","86N"))
Isosp_sit<-cbind(sites,inf_uninfIsosp) 
colnames(Isosp_sit)[1] <- "site" #rename first column
Isosp_sit$tot_birdsIsosp<-Isosp_sit$infIsosp+Isosp_sit$uninfIsosp #calculate all birds sampled (infected+uninfected)
Isosp_sit$pct_infIsosp<-Isosp_sit$infIsosp/Isosp_sit$tot_birdsIsosp #percentage of infected

#Merge pollution2 with Isosp_sit
pollution2<-pollution_rel[,c("colony","no_2004")]
Isosp_sit2<-merge(Isosp_sit,pollution2,by.x="site",by.y="colony",all=T)

#Checking relationship between prevalence and pollution
poll_isosp<-glm(pct_infIsosp~no_2004,weights=tot_birdsIsosp,family=binomial,data=Isosp_sit2)
summary(poll_isosp)

#Merge trend file with prevalence file
allchonly_max_prevIsosp<-merge(HSallchonlymax,Isosp_sit2,by.x="colony",by.y="site",all=T)

# IsospOPLASMA PREVALENCE - FIT MODEL WITH MAX COUNT OF CHIRPING MALES ONLY BUFFER AND CORE AREAS

#Chirping only, core + buffer - max between the two visits
m_allchonly_max_prevIsosp<-glm(HSallchonly_max~year+colony+year*pct_infIsosp,weights=tot_birdsIsosp,family=quasipoisson(link=log),data=allchonly_max_prevIsosp)
summary (m_allchonly_max_prevIsosp)
m_allchonly_max_prevIsosp_null<-glm(HSallchonly_max~year+colony,weights=tot_birdsIsosp,family=quasipoisson(link=log),data=allchonly_max_prevIsosp)
anova(m_allchonly_max_prevIsosp,m_allchonly_max_prevIsosp_null,test="F")

# For adults only #

binIsospAd<-as.numeric(Isosp[Age=="Adult"]>0)
SiteAd<-Site[Age=="Adult"]
IsospNewAd<-Isosp[Age=="Adult"]

#number infected /iuninfected per site
infIsospAd<-tapply(binIsospAd,SiteAd,sum,na.rm=T)
uninfIsospAd<-tapply(1-binIsospAd,SiteAd,sum,na.rm=T)

#TREND CATEGORY FOR EACH SITE
#Chirping only, core + buffer - max between the two visits
health$trndmaxcorebufchonly<-ifelse(health$Site=="31S",0.162, ifelse (health$Site=="33N",-0.116,ifelse(health$Site=="37S",-0.224,
                                                                                                          ifelse(health$Site=="40S",-0.073,ifelse (health$Site=="51N",0.125,ifelse (health$Site=="59S",-0.015,
                                                                                                                                                                                      ifelse(health$Site=="67N",0.171,ifelse (health$Site=="73S",-0.043,ifelse (health$Site=="79S",-0.067,
                                                                                                                                                                                                                                                                  ifelse(health$Site=="85N",-0.177,ifelse (health$Site=="86N",0.063,"NA")))))))))))

health$trndmaxcorebufchonly<-as.numeric(health$trndmaxcorebufchonly)
trendmaxcorebufchonly <- tapply(health$trndmaxcorebufchonly,Site,mean,na.rm=T)

#CALCULATE PERCENTAGE OF PREVALENCE
inf_uninfIsospAd<-as.data.frame(cbind(infIsospAd,uninfIsospAd))
sites<-as.data.frame(c("31S","33N","37S","40S","51N","59S","67N","73S","79S","85N","86N"))
Isosp_sitAd<-cbind(sites,inf_uninfIsospAd) 
colnames(Isosp_sitAd)[1] <- "site" #rename first column
Isosp_sitAd$tot_birdsIsospAd<-Isosp_sitAd$infIsospAd+Isosp_sitAd$uninfIsospAd #calculate all birds sampled (infected+uninfected)
Isosp_sitAd$pct_infIsospAd<-Isosp_sitAd$infIsospAd/Isosp_sitAd$tot_birdsIsospAd #percentage of infected

#Merge pollution2 with Isosp_sit
pollution2<-pollution_rel[,c("colony","no_2004")]
Isosp_sit2Ad<-merge(Isosp_sitAd,pollution2,by.x="site",by.y="colony",all=T)
#Checking relationship between prevalence and pollution
poll_isospAd<-glm(pct_infIsospAd~no_2004,weights=tot_birdsIsospAd,family=binomial,data=Isosp_sit2Ad)
summary(poll_isospAd)

#Merge trend file with prevalence file
allchonly_max_prevIsospAd<-merge(HSallchonlymax,Isosp_sit2Ad,by.x="colony",by.y="site",all=T)

# IsospOPLASMA PREVALENCE - FIT MODEL WITH MAX COUNT OF CHIRPING MALES ONLY BUFFER AND CORE AREAS

#Chirping only, core + buffer - max between the two visits
m_allchonly_max_prevIsospAd<-glm(HSallchonly_max~year+colony+year*pct_infIsospAd,weights=tot_birdsIsospAd,family=quasipoisson(link=log),data=allchonly_max_prevIsospAd)
summary (m_allchonly_max_prevIsospAd)
m_allchonly_max_prevIsospAd_null<-glm(HSallchonly_max~year+colony,weights=tot_birdsIsospAd,family=quasipoisson(link=log),data=allchonly_max_prevIsospAd)
anova(m_allchonly_max_prevIsospAd,m_allchonly_max_prevIsospAd_null,test="F")

# For juveniles only #

binIsospJuv<-as.numeric(Isosp[Age=="Juv"]>0)
SiteJuv<-Site[Age=="Juv"]
IsospJuv<-Isosp[Age=="Juv"]

#number infected /iuninfected per site
infIsospJuv<-tapply(binIsospJuv,SiteJuv,sum,na.rm=T)
uninfIsospJuv<-tapply(1-binIsospJuv,SiteJuv,sum,na.rm=T)

#TREND CATEGORY FOR EACH SITE
#Chirping only, core + buffer - max between the two visits
health$trndmaxcorebufchonly<-ifelse(health$Site=="31S",0.162, ifelse (health$Site=="33N",-0.116,ifelse(health$Site=="37S",-0.224,
                                                                                                          ifelse(health$Site=="40S",-0.073,ifelse (health$Site=="51N",0.125,ifelse (health$Site=="59S",-0.015,
                                                                                                                                                                                      ifelse(health$Site=="67N",0.171,ifelse (health$Site=="73S",-0.043,ifelse (health$Site=="79S",-0.067,
                                                                                                                                                                                                                                                                  ifelse(health$Site=="85N",-0.177,ifelse (health$Site=="86N",0.063,"NA")))))))))))

health$trndmaxcorebufchonly<-as.numeric(health$trndmaxcorebufchonly)
trendmaxcorebufchonly <- tapply(health$trndmaxcorebufchonly,Site,mean,na.rm=T)

#CALCULATE PERCENTAGE OF PREVALENCE
inf_uninfIsospJuv<-as.data.frame(cbind(infIsospJuv,uninfIsospJuv))
sites<-as.data.frame(c("31S","33N","37S","40S","51N","59S","67N","73S","79S","85N","86N"))
Isosp_sitJuv<-cbind(sites,inf_uninfIsospJuv) 
colnames(Isosp_sitJuv)[1] <- "site" #rename first column
Isosp_sitJuv$tot_birdsIsospJuv<-Isosp_sitJuv$infIsospJuv+Isosp_sitJuv$uninfIsospJuv #calculate all birds sampled (infected+uninfected)
Isosp_sitJuv$pct_infIsospJuv<-Isosp_sitJuv$infIsospJuv/Isosp_sitJuv$tot_birdsIsospJuv #percentage of infected

#Merge pollution2 with Isosp_sit
pollution2<-pollution_rel[,c("colony","no_2004")]
Isosp_sit2Juv<-merge(Isosp_sitJuv,pollution2,by.x="site",by.y="colony",all=T)

#Merge trend file with prevalence file
allchonly_max_prevIsospJuv<-merge(HSallchonlymax,Isosp_sit2Juv,by.x="colony",by.y="site",all=T)
#Checking relationship between prevalence and pollution
poll_isospJuv<-glm(pct_infIsospJuv~no_2004,weights=tot_birdsIsospJuv,family=binomial,data=Isosp_sit2Juv)
summary(poll_isospJuv)

# IsospOPLASMA PREVALENCE - FIT MODEL WITH MAX COUNT OF CHIRPING MALES ONLY BUFFER AND CORE AREAS

#Chirping only, core + buffer - max between the two visits
m_allchonly_max_prevIsospJuv<-glm(HSallchonly_max~year+colony+year*pct_infIsospJuv,weights=tot_birdsIsospJuv,family=quasipoisson(link=log),data=allchonly_max_prevIsospJuv)
summary (m_allchonly_max_prevIsospJuv)
m_allchonly_max_prevIsospJuv_null<-glm(HSallchonly_max~year+colony,weights=tot_birdsIsospJuv,family=quasipoisson(link=log),data=allchonly_max_prevIsospJuv)
anova(m_allchonly_max_prevIsospJuv,m_allchonly_max_prevIsospJuv_null,test="F")

#ISOSPORA INTENSITY
# Calculate the mean INTENSITY per each site

tapply(Isosp[Isosp>0],Site[Isosp>0],length)

#Isospodium Intensity
IsospInt<-Isosp[Isosp>0]
SiteInt<-Site[Isosp>0]
IsospSSInt<-IsospInt[Isosp>0]
Isospcount <-ifelse(is.na(Isosp),"0","1") # Convert individual with a non-missing value of Isospoplasma to a "1"
Isospcount2<-as.numeric(Isospcount)
length(Isosp[!is.na(Isosp)]) 
health$IsospSiteBirds<-ifelse(health$Site=="31S", 56, ifelse (health$Site=="33N",15,ifelse(health$Site=="37S",97,
                                                                                                 ifelse(health$Site=="40S",31,ifelse (health$Site=="51N",65,ifelse (health$Site=="59N",6,
                                                                                                                                                                        ifelse (health$Site=="67N",28,ifelse (health$Site=="73S",41,ifelse (health$Site=="79S",28,
                                                                                                                                                                                                                                                ifelse (health$Site=="85N",1,ifelse (health$Site=="86N",8,"NA")))))))))))
health$IsospSiteBirds<-as.numeric(health$IsospSiteBirds)
meanIsosp<-tapply(health$Isosp/health$IsospSiteBirds,health$Site,sum,na.rm=T)
Isospcat <-ifelse(Isosp==0,"0","1") # Convert infected indiv into "1s"
Isospcat2<-as.numeric(Isospcat)
Isospweights<-tapply(Isospcat2,Site,sum,na.rm=T) # calculate how many infected indiv are there per each site


#Turn meanIsosp into dataframe
colony<-c("31S","33N","37S","40S","51N","59S","67N","73S","79S","85N","86N")
meanIsosp2<-as.data.frame(meanIsosp)
meanIsosp_sites<-cbind(meanIsosp2,colony)

#Turn Isospweights into dataframe
colony<-c("31S","33N","37S","40S","51N","59S","67N","73S","79S","85N","86N")
Isospweights<-as.data.frame(Isospweights)
Isospweights2<-cbind(Isospweights,colony)

#Merge meanIsospsites with Isospweights2
meanIsosp_weights<-merge(meanIsosp_sites,Isospweights2,by="colony",all=T)

#Merge pollution2 with meanAtox_weights
isosp_int_poll<-merge(meanIsosp_weights,pollution2,by="colony",all=T)
#Checking relationship between intensity and pollution
poll_isosp_int<-glm(meanIsosp~no_2004,weights=Isospweights,data=isosp_int_poll)
summary(poll_isosp_int)

#Merge file with count with meanIsosp so that each year, within the same site, has the same mean intensity 
allchonly_max_int_Isosp<-merge(HSallchonlymax,meanIsosp_weights,by="colony",all=T)

#Chirping only core + buffer - max between the two visits
m_allchonly_max_Isosp<-glm(HSallchonly_max~year+colony+year*meanIsosp,weights=Isospweights,family=quasipoisson(link=log),data=allchonly_max_int_Isosp)
summary(m_allchonly_max_Isosp)
m_allchonly_max_Isosp_null<-glm(HSallchonly_max~year+colony,weights=Isospweights,family=quasipoisson(link=log),data=allchonly_max_int_Isosp)
anova(m_allchonly_max_Isosp,m_allchonly_max_Isosp_null,test="F")

# Adults only #

IsospAd<-Isosp[Age=="Adult"]
IsospInt<-Isosp[Isosp>0&Age=="Adult"]
SiteIntAd<-Site[Isosp>0&Age=="Adult"]
IsospSSIntAd<-IsospInt[Isosp>0&Age=="Adult"]
IsospSiteBirdsAd<-health$IsospSiteBirds[Age=="Adult"]
SiteAd<-Site[Age=="Adult"]
meanIsospAd<-tapply(IsospAd/IsospSiteBirdsAd,SiteAd,sum,na.rm=T)
IsospweightsAd<-tapply(IsospAd,SiteAd,sum,na.rm=T)

#Turn meanIsospAd into dataframe
colony<-c("31S","33N","37S","40S","51N","59S","67N","73S","79S","85N","86N")
meanIsosp2Ad<-as.data.frame(meanIsospAd)
meanIsosp_sitesAd<-cbind(meanIsosp2Ad,colony)

#Turn IsospweightsAd into dataframe
colony<-c("31S","33N","37S","40S","51N","59S","67N","73S","79S","85N","86N")
IsospweightsAd<-as.data.frame(IsospweightsAd)
Isospweights2Ad<-cbind(IsospweightsAd,colony)

#Merge meanIsospsites with Isospweights2
meanIsosp_weightsAd<-merge(meanIsosp_sitesAd,Isospweights2Ad,by="colony",all=T)

#Merge pollution2 with meanAtox_weights
isosp_int_pollAd<-merge(meanIsosp_weightsAd,pollution2,by="colony",all=T)
#Checking relationship between intensity and pollution
poll_isosp_intAd<-glm(meanIsospAd~no_2004,weights=IsospweightsAd,data=isosp_int_pollAd)
summary(poll_isosp_intAd)

allchonly_max_int_IsospAd<-merge(HSallchonlymax,meanIsosp_weightsAd,by="colony",all=T)

#Chirping only core + buffer - max between the two visits
m_allchonly_max_IsospAd<-glm(HSallchonly_max~year+colony+year*meanIsospAd,weights=IsospweightsAd,family=quasipoisson(link=log),data=allchonly_max_int_IsospAd)
summary(m_allchonly_max_IsospAd)

# juveniles only #
IsospJuv<-Isosp[Age=="Juv"]
IsospIntJuv<-Isosp[Isosp>0&Age=="Juv"]
SiteIntJuv<-Site[Isosp>0&Age=="Juv"]
IsospSSIntJuv<-IsospInt[Isosp>0&Age=="Juv"]
IsospSiteBirdsJuv<-health$IsospSiteBirds[Age=="Juv"]
SiteJuv<-Site[Age=="Juv"]
meanIsospJuv<-tapply(IsospJuv/IsospSiteBirdsJuv,SiteJuv,sum,na.rm=T)
IsospweightsJuv<-tapply(IsospJuv,SiteJuv,sum,na.rm=T)

meanIsospJuv<-tapply(IsospJuv/IsospSiteBirdsJuv,SiteJuv,sum,na.rm=T)
IsospweightsJuv<-tapply(IsospJuv,SiteJuv,sum,na.rm=T)

#Turn meanIsospJuv into dataframe
colony<-c("31S","33N","37S","40S","51N","59S","67N","73S","79S","85N","86N")
meanIsosp2Juv<-as.data.frame(meanIsospJuv)
meanIsosp_sitesJuv<-cbind(meanIsosp2Juv,colony)

#Turn IsospweightsJuv into dataframe
colony<-c("31S","33N","37S","40S","51N","59S","67N","73S","79S","85N","86N")
IsospweightsJuv<-as.data.frame(IsospweightsJuv)
Isospweights2Juv<-cbind(IsospweightsJuv,colony)

#Merge meanIsospsites with Isospweights2
meanIsosp_weightsJuv<-merge(meanIsosp_sitesJuv,Isospweights2Juv,by="colony",all=T)
#Merge pollution2 with meanAtox_weights
isosp_int_pollJuv<-merge(meanIsosp_weightsJuv,pollution2,by="colony",all=T)
#Checking relationship between intensity and pollution
poll_isosp_intJuv<-glm(meanIsospJuv~no_2004,weights=IsospweightsJuv,data=isosp_int_pollJuv)
summary(poll_isosp_intJuv)

allchonly_max_int_IsospJuv<-merge(HSallchonlymax,meanIsosp_weightsJuv,by="colony",all=T)

#Chirping only core + buffer - max between the two visits
m_allchonly_max_IsospJuv<-glm(HSallchonly_max~year+colony+year*meanIsospJuv,weights=IsospweightsJuv,family=quasipoisson(link=log),data=allchonly_max_int_IsospJuv)
m_allchonly_max_IsospJuv_null<-glm(HSallchonly_max~year+colony,weights=IsospweightsJuv,family=quasipoisson(link=log),data=allchonly_max_int_IsospJuv)
summary(m_allchonly_max_IsospJuv)
anova(m_allchonly_max_IsospJuv,m_allchonly_max_IsospJuv_null,test="F")

rm(list=ls(all=TRUE))
library(plyr)

# Graphs

#Intensity and prevalence on graphs
Plasmweights<-c(45,12,84,18,47,3,22,30,14,2,5) # num of positive indiv # 31S 33N 37S 40S 51N 59S 67N 73S 79S 85N 86N
Atoxweights<-c(21,3,11,5,30,3,11,15,11,0,3) # num of positive indiv
Trend_graph<-c(0.162,-0.116,-0.224,-0.073,0.125,-0.015,0.171,-0.043,-0.067,-0.177,0.063)
meanAtox<-c(2.2,1,1.8,1.4,2.8,1.0,2.1,4.4,2.6,0,1.7)
meanPlasm<-c(6.78,5.85,27.89,5.48,7.27,22.33,10.0,7.36,19.46,16.0,9.12)
meanIsosp<-c(0,0,3.2,0,3.3,0,2.0,3.4,0,0,0)

#Intensity plot
plot(meanPlasm,Trend_graph, ylim=c(-0.3,0.2), xlim=c(0,30), axes=F, pch=19,xlab="Mean parasite intensity", ylab="Population growth rate") #filled circle
axis(1, pos=-0.35)
axis(2, pos=-3,las=1)
text(27,0.2, paste("b)"))
points(meanAtox*6,Trend_graph,pch=1) # open circles
points(Isosp_int*6,Trend_graph,pch=3) #crosses
axis(3,pos=0.25,at=(0:5)*6, labels=0:5) # second x axis to show Atox and Isosp better. Rescale the second x axis so that the 0 to 5 scale is same length as the lower x axis
clip(1,30, -100, 100) #this keeps the abline within the plot area
fit<-glm(Trend_graph~meanPlasm,weights=Plasmweights)
Atox_scale<-meanAtox*6 # scaling Atoxoplasma to fit on 2nd x axis
fit2<-glm(Trend_graph~meanAtox,weights=Atoxweights)
abline(fit, col="black", lwd=2)#thick line
co2 <- coef(fit2)
clip(0,30, -100, 100) #this keeps the abline within the plot area
#abline(fit2, col="black", lwd=2, lty=1)
adjust=mean(Trend_graph) - ((1.9*6)*fit2$coefficients[2]) # this is to move line so it crosses in the middle of the graph
abline(a=fit2$coefficients[1]+adjust, b=fit2$coefficients[2], lwd=1) # this is to move line so it crosses in the middle of the graph

#For Figure 2

#Prevalence plot
prevPlasm<-c(80.3,85.7,83.1,58.1,72.3,50,78.6,73.1,50,100,62.5) # 31S 33N 37S 40S 51N 59S 67N 73S 79S 85N 86N
prevAtox<-c(37.5,20,11.3,16.1,46.2,50,39.3,36.6,39.3,0,37.5)
prevIsosp<-c(0,0,17.6,0,6.67,0,11.7,29,0,0,0)
Atoxweights_prev<-c(56,15,97,31,65,6,28,41,28,1,8)
Isospweights_prev<-c(33,6,68,15,45,7,17,31,15,1,4)

plot(prevPlasm,Trend_graph, xlim=c(0, 100), ylim=c(-0.3,0.2), axes=F, pch=19,xlab="Parasite prevalence (%)", ylab="Population growth rate") #circle
axis(1, pos=-0.35)
axis(2, pos=-3,las=1)
text(95,0.2, paste("a)"))
points(prevAtox,Trend_graph,pch=1) # filled circles
points(prevIsosp,Trend_graph,pch=3) #crosses
fit2<-glm(Trend_graph~prevAtox,weights=Atoxweights_prev)
abline(fit2, col="black", lwd=1, lty=19)
