# Supplementary material for: Avian malaria-mediated population decline of a widespread iconic bird species
Source: R Soc Open Sci. 2019 Jul 17;6(7):182197. doi: 10.1098/rsos.182197 (PMC6689627; doi:10.1098/rsos.182197)
Supplement: Resighting and survival analyses [file rsos182197supp5.r]

#Please note that site A,B,C,D,E,F,G.H,I,J, and K mentioned in the paper are 
#called 33N,67N,86N,59S,40S,31S,79S,37S,51N,85N and 73S in the code below

rm(list=ls(all=TRUE))
library(RMark)
##WORKING DIRECTORY


setwd("")# add path here

#Functions and packages:
options(repos = c(CRAN = "http://cran.rstudio.com"))
options(repos = getOption("repos")["CRAN"])
install.packages(compare)
install.packages('compare', dependencies=TRUE, repos="https://cran.rstudio.com/")
install.packages('reshape', dependencies=TRUE, repos='https://cran.rstudio.com/')
install.packages('RMark', dependencies=TRUE, repos='https://cran.rstudio.com/')
install.packages('xlsx', dependencies=TRUE, repos='https://cran.rstudio.com/')
library(compare)
library(reshape)
library(RMark)
library(xlsx)

# Read in files

Hil=read.table(file="Hildale_07_08_2ages.csv",header=TRUE,sep=",")
Por0708=read.table(file="Portland_07_08_2ages.csv",header=TRUE,sep=",")
Por0809=read.table(file="Portland_08_09_2ages.csv",header=TRUE,sep=",")
Stbar0708=read.table(file="St Barnabas_07_08_2ages.csv",header=TRUE,sep=",")
Stbar0809=read.table(file="St Barnabas_08_09_2ages.csv",header=TRUE,sep=",")
Cla0708=read.table(file="Clamma_07_08_2ages.csv",header=TRUE,sep=",")
Cla0809=read.table(file="Clammas_08_09_2ages.csv",header=TRUE,sep=",")
Ham=read.table(file="Hamble_07_08_2ages.csv",header=TRUE,sep=",")
Parasites=read.csv("N:\\house sparrow parasites_RSOS_FINAL.csv", header=T, sep=",")


#Calculate the mean Intensity per each site
tapply(Parasites$PlasmNum[Parasites$PlasmNum>0],Parasites$Site[Parasites$PlasmNum>0],length)

#Plasmodium Intensity
PlasmInt<-Parasites$PlasmNum[Parasites$PlasmNum>0]
SiteInt<-Parasites$Site[Parasites$PlasmNum>0]
PlasmSSInt<-Parasites$PlasmInt[Parasites$PlasmNum>0]

#Mean Plasmodium intensity and weights
meanPlasm<-tapply(Parasites$PlasmNum/Parasites$PlasmSiteBirds,Parasites$Site,sum,na.rm=T)

# Create sighting column Oct-FEB
Hil$Sighting<-paste0(Hil$OCT,Hil$NOV,Hil$DEC,Hil$JAN,Hil$FEB)
Por0708$Sighting<-paste0(Por0708$OCT,Por0708$NOV,Por0708$DEC,Por0708$JAN,Por0708$FEB)
Por0809$Sighting<-paste0(Por0809$OCT,Por0809$NOV,Por0809$DEC,Por0809$JAN,Por0809$FEB)
Stbar0708$Sighting<-paste0(Stbar0708$OCT,Stbar0708$NOV,Stbar0708$DEC,Stbar0708$JAN,Stbar0708$FEB)
Stbar0809$Sighting<-paste0(Stbar0809$OCT,Stbar0809$NOV,Stbar0809$DEC,Stbar0809$JAN,Stbar0809$FEB)
Cla0708$Sighting<-paste0(Cla0708$OCT,Cla0708$NOV,Cla0708$DEC,Cla0708$JAN,Cla0708$FEB)
Cla0809$Sighting<-paste0(Cla0809$OCT,Cla0809$NOV,Cla0809$DEC,Cla0809$JAN,Cla0809$FEB)
Ham$Sighting<-paste0(Ham$OCT,Ham$NOV,Ham$DEC,Ham$JAN,Ham$FEB)

#Merge files with Plasmodium one, by ring number (no duplicates per year so "year" not needed)
HilPlasm<-merge(Hil,Parasites,by.x=c("RING"),by.y=c("Ring"),all=TRUE)
HilPlasm<-HilPlasm[!is.na(HilPlasm$PlasmNum),]
HilPlasm<-HilPlasm[complete.cases(HilPlasm$Sighting),]
table(HilPlasm$SEP)
nrow(HilPlasm)

HamPlasm<-merge(Ham,Parasites,by.x=c("RING"),by.y=c("Ring"),all=TRUE)
HamPlasm<-HamPlasm[!is.na(HamPlasm$PlasmNum),]
HamPlasm<-HamPlasm[complete.cases(HamPlasm$Sighting),]
table(HamPlasm$SEP)
nrow(HamPlasm)

Por0708Plasm<-merge(Por0708,Parasites,by.x=c("RING"),by.y=c("Ring"),all=TRUE)
Por0708Plasm<-Por0708Plasm[!is.na(Por0708Plasm$PlasmNum),]
Por0708Plasm<-Por0708Plasm[complete.cases(Por0708Plasm$Sighting),]
table(Por0708Plasm$SEP)
nrow(Por0708Plasm)

Por0809$SITE<-"37S"
Por0809_true<-Por0809[Por0809$Year>2007,] # this deletes those entries already covered by Por0708)
Por0809Plasm<-merge(Por0809_true,Parasites,by.x=c("RING","SITE","Year"),by.y=c("Ring","Site","Year"),all=TRUE)
Por0809Plasm<-Por0809Plasm[!is.na(Por0809Plasm$PlasmNum),]
Por0809Plasm<-Por0809Plasm[complete.cases(Por0809Plasm$Sighting),]
table(Por0809Plasm$SEP)
nrow(Por0809Plasm)

Stbar0708Plasm<-merge(Stbar0708,Parasites,by.x=c("RING"),by.y=c("Ring"),all=TRUE)
Stbar0708Plasm<-Stbar0708Plasm[!is.na(Stbar0708Plasm$PlasmNum),]
Stbar0708Plasm<-Stbar0708Plasm[complete.cases(Stbar0708Plasm$Sighting),]
table(Stbar0708Plasm$SEP)
nrow(Stbar0708Plasm)

Stbar0809$SITE<-"67N"
Stbar0809_true<-Stbar0809[Stbar0809$Year>2007,]
Stbar0809Plasm<-merge(Stbar0809_true,Parasites,by.x=c("RING","SITE","Year"),by.y=c("Ring","Site","Year"),all=TRUE)
Stbar0809Plasm<-Stbar0809Plasm[!is.na(Stbar0809Plasm$PlasmNum),]
Stbar0809Plasm<-Stbar0809Plasm[complete.cases(Stbar0809Plasm$Sighting),]
table(Stbar0809Plasm$SEP)
nrow(Stbar0809Plasm)

Cla0708Plasm<-merge(Cla0708,Parasites,by.x=c("RING"),by.y=c("Ring"),all=TRUE)
Cla0708Plasm<-Cla0708Plasm[!is.na(Cla0708Plasm$PlasmNum),]
Cla0708Plasm<-Cla0708Plasm[complete.cases(Cla0708Plasm$Sighting),]
table(Cla0708Plasm$SEP)
nrow(Cla0708Plasm)


Cla0809$SITE<-"51N"
Cla0809_true<-Cla0809[Cla0809$Year>2007,]
Cla0809Plasm<-merge(Cla0809_true,Parasites,by.x=c("RING","SITE","Year"),by.y=c("Ring","Site","Year"),all=TRUE)
Cla0809Plasm<-Cla0809Plasm[!is.na(Cla0809Plasm$PlasmNum),]
Cla0809Plasm<-Cla0809Plasm[complete.cases(Cla0809Plasm$Sighting),]
table(Cla0809Plasm$SEP)
nrow(Cla0809Plasm)                                                        


# Edit each dataset (NOTE: complete resighting ones, no subsetted for those birds for which we have Plasmodium data)
Hil_2<-Hil[,c("RING" ,"Year" , "AGE", "Site", "OCT","NOV", "DEC", "JAN" ,"FEB","Sighting"  )]
Ham_2<-Ham[,c("RING" ,"Year" , "AGE", "Site", "OCT","NOV", "DEC", "JAN" ,"FEB","Sighting"  )]
Por0708_2<-Por0708[,c("RING" ,"Year" , "AGE", "Site", "OCT","NOV", "DEC", "JAN" ,"FEB","Sighting"  )]
Por0809_true_2<-Por0809_true[,c("RING" ,"Year" , "AGE", "Site", "OCT","NOV", "DEC", "JAN" ,"FEB","Sighting"  )]
Stbar0708_2<-Stbar0708[,c("RING" ,"Year" , "AGE", "Site", "OCT","NOV", "DEC", "JAN" ,"FEB","Sighting"  )]
Stbar0809_true_2<-Stbar0809_true[,c("RING" ,"Year" , "AGE", "Site", "OCT","NOV", "DEC", "JAN" ,"FEB","Sighting"  )]
Cla0708_2<-Cla0708[,c("RING" ,"Year" , "AGE", "Site", "OCT","NOV", "DEC", "JAN" ,"FEB","Sighting"  )]
Cla0809_true_2<-Cla0809_true[,c("RING" ,"Year" , "AGE", "Site", "OCT","NOV", "DEC", "JAN" ,"FEB","Sighting" )]


# Collate all the resighting files 
Sightings_whole<-rbind(Hil_2,Ham_2,Por0708_2,Por0809_true_2,Stbar0708_2,Stbar0809_true_2,Cla0708_2,Cla0809_true_2)

#Run survival analyses using only age, year and site to check if there is a difference between sites and years 
#Rename columns, in particular "Resightings" into "ch" as needed in RMARK
Sightings_whole<-rename(Sightings_whole, c(RING = 'ring', Year = 'year', AGE='agering',Site = 'site', Sighting = 'ch'))
#Edit out birds with no resighting history
sight_compl<-Sightings_whole[Sightings_whole$ch!="NANANANANA",]
#Reduce to 2007, 2008 and 2009, which is where you have the Plasm for
sight_compl_2<-sight_compl[sight_compl$year>2006,]
sight_compl_2bis<-sight_compl_2[sight_compl_2$ch!="00000",]

# MODEL AGE AND YEAR AND SITE ON SURVIVAL (NO PLASMODIUM) - testing how important site is
dp_noPlasm=process.data(sight_compl_2bis,model="CJS",groups=c('agering','site'))
ddl_noPlasm=make.design.data(dp_noPlasm)
Phi.dot=list(formula=~1)
Phi.age=list(formula=~agering)
Phi.site=list(formula=~site)
Phi.year=list(formula=~year)
Phi.agesiteyear=list(formula=~agering+site+year)
Phi.agesiteyearsite_year=list(formula=~agering+site+year+site:year)
Phi.ageyear=list(formula=~agering+year)
Phi.agesite=list(formula=~agering+site)
Phi.yearsite=list(formula=~year+site)
p.dot=list(formula=~1)
p.site=list(formula=~site)
p.age=list(formula=~agering)
p.yea=list(formula=~year)
model_list=create.model.list('CJS')
models = mark.wrapper(model_list, data=dp_noPlasm, ddl=ddl_noPlasm, output=FALSE)
models
models[[12]]$results$beta


# ATTACH PLASMODIUM DATA TO RESIGHTING DATASET BY MERGING DATASETS

Plasm_sight<-merge(sight_compl_2,Parasites,by.x=c("ring","year"),by.y=c("Ring","Year"),all=TRUE)
# Keep records for which we have Plasmodium data
Plasm_sight_2<-Plasm_sight[complete.cases(Plasm_sight$PlasmNum),]
#Keep records for which ch is complete
Plasm_sight_3<-Plasm_sight_2[!is.na(Plasm_sight_2$ch),]
#write.xlsx(Plasm_sight_3, "N:/Plasm_resightings.xlsx")
# How many individuals are there per year
Plasm_sight_3$num_entries<-1
aggregate(Plasm_sight_3$num_entries,by=list(Plasm_sight_3$year),FUN=sum, na.rm=TRUE)

# Remove those entries where ch=00000 as MARK does not accept them 
Plasm_sight_4<-Plasm_sight_3[Plasm_sight_3$ch!="00000",]


# MODEL SURVIVAL WITH AGE, YEAR, SITE PLASMODIUM 
rm(list=ls()[grep("Phi.",ls())])
rm(list=ls()[grep("p.",ls())])
dp_Plasmyr=process.data(Plasm_sight_4,model="CJS",groups=c('agering','year','Site'))
ddl_Plasmyr=make.design.data(dp_Plasmyr)
Phi.dot=list(formula=~1)
Phi.age=list(formula=~agering)
Phi.year=list(formula=~year)
Phi.plasm=list(formula=~PlasmNum)
Phi.site=list(formula=~Site)
Phi.agexplasm=list(formula=~agering:PlasmNum)
Phi.ageyearplasm=list(formula=~agering+year+PlasmNum)
Phi.ageyearplasmsite=list(formula=~agering+year+PlasmNum+Site)
Phi.ageyearage_plasm=list(formula=~agering+year+agering:PlasmNum)
Phi.ageyearsiteage_plasm=list(formula=~agering+year+Site+agering:PlasmNum)
Phi.ageyearsitesite_plasm=list(formula=~agering+year+Site+Site:PlasmNum)
Phi.ageyear=list(formula=~agering+year)
Phi.ageyearsite=list(formula=~agering+year+Site)
Phi.agePlasm=list(formula=~agering+PlasmNum)
Phi.agePlasmsite=list(formula=~agering+PlasmNum+Site)
p.dot=list(formula=~1)
model_list=create.model.list('CJS')
models = mark.wrapper(model_list, data=dp_Plasmyr, ddl=ddl_Plasmyr, output=FALSE)
models
models[[13]]$results$beta
models[[4]]$results$beta
models[[2]]$results$beta
models[[7]]$results$beta
models[[12]]$results$beta
models[[8]]$results$beta
models[[3]]$results$beta


#For Figure 3
# "Phi(~agering * PlasmNum)p(~1)"

# get the regression lines
xx=covariate.predictions(models[[4]], data=data.frame(PlasmNum=rep(seq(1,250,10),2),agering=c(rep(3,25),rep(4,25))), indices=c(100))
xy=xx$estimates # for convenience

# get the data points
zz=models[[4]]$data$data$ch
z1=strsplit(zz,"") # break the ch down into individual capture occasions
last=function(x) max(which(x==1))
z3=sapply(z1,last)/5 # proportion of intervals survived, assume all alive at first one


jpeg('') # Insert path here
par(mfrow=c(1,2))
plot(xy$PlasmNum[xy$agering==3],y=xy$estimate[xy$agering==3],ylim=c(0,1),type='l',
     xlab="Infection intensity", ylab="survival", las=1)
lines(xy$PlasmNum[xy$agering==3],y=xy$lcl[xy$agering==3],lty=2)
lines(xy$PlasmNum[xy$agering==3],y=xy$ucl[xy$agering==3],lty=2)
rug(models[[4]]$data$data$PlasmNum[models[[4]]$data$data$agering==3])
text(5,1,'(a)')

# points(models[[4]]$data$data$PlasmNum[models[[4]]$data$data$agering==3],z3[models[[4]]$data$data$agering==3])
plot(xy$PlasmNum[xy$agering==4],y=xy$estimate[xy$agering==4],ylim=c(0,1),type='l',
     xlab="Infection intensity", ylab="survival",las=1)
lines(xy$PlasmNum[xy$agering==4],y=xy$lcl[xy$agering==4],lty=2)
lines(xy$PlasmNum[xy$agering==4],y=xy$ucl[xy$agering==4],lty=2)
rug(models[[4]]$data$data$PlasmNum[models[[4]]$data$data$agering==4])
text(5,1,'(b)')
# points(models[[4]]$data$data$PlasmNum[models[[4]]$data$data$agering==4],z3[models[[4]]$data$data$agering==4])
dev.off()

##ATOXOPLASMA

Sightings_whole<-rename(Sightings_whole, c(RING = 'ring', Year = 'year', AGE='agering',Site = 'site', Sighting = 'ch'))
#Edit out birds with no resighting history
sight_compl<-Sightings_whole[Sightings_whole$ch!="NANANANANA",]
#Reduce to 2007, 2008 and 2009, which is where you have the Atoxoplasma for
sight_compl_2<-sight_compl[sight_compl$year>2006,]
sight_compl_2bis<-sight_compl_2[sight_compl_2$ch!="00000",]

# ATTACH PARASITES DATA TO RESIGHTING DATASET BY MERGING DATASETS
Atox_sight<-merge(sight_compl_2,Parasites,by.x=c("ring","year"),by.y=c("Ring","Year"),all=TRUE)
# Keep records for which we have Atoxoplasma data
Atox_sight_2<-Atox_sight[complete.cases(Atox_sight$Atox),]
#Keep records for which ch is complete
Atox_sight_3<-Atox_sight_2[!is.na(Atox_sight_2$ch),]
#write.xlsx(Atox_sight_3, "N:/Atox_resightings.xlsx")

# How many individuals are there per year?
Atox_sight_3$num_entries<-1
aggregate(Atox_sight_3$num_entries,by=list(Atox_sight_3$year),FUN=sum, na.rm=TRUE)

# Remove those entries where ch=00000 as MARK does not accept them 
Atox_sight_4<-Atox_sight_3[Atox_sight_3$ch!="00000",]

# Model survival with age, year site and Atoxoplasma 
rm(list=ls()[grep("Phi.",ls())])
rm(list=ls()[grep("p.",ls())])
dp_Atoxyr=process.data(Atox_sight_4,model="CJS",groups=c('agering','year','Site'))
ddl_Atoxyr=make.design.data(dp_Atoxyr)
Phi.dot=list(formula=~1)
Phi.age=list(formula=~agering)
Phi.year=list(formula=~year)
Phi.plasm=list(formula=~Atox)
Phi.site=list(formula=~Site)
Phi.agexplasm=list(formula=~agering:Atox)
Phi.ageyearplasm=list(formula=~agering+year+Atox)
Phi.ageyearplasmsite=list(formula=~agering+year+Atox+Site)
Phi.ageyearage_plasm=list(formula=~agering+year+agering:Atox)
Phi.ageyearsiteage_plasm=list(formula=~agering+year+Site+agering:Atox)
Phi.ageyearsitesite_plasm=list(formula=~agering+year+Site+Site:Atox)
Phi.ageyear=list(formula=~agering+year)
Phi.ageyearsite=list(formula=~agering+year+Site)
Phi.agePlasm=list(formula=~agering+Atox)
Phi.agePlasmsite=list(formula=~agering+Atox+Site)
p.dot=list(formula=~1)
model_list=create.model.list('CJS')
models = mark.wrapper(model_list, data=dp_Atoxyr, ddl=ddl_Atoxyr, output=FALSE)
models
models[[13]]$results$beta
