# Supplementary material for: Avian malaria-mediated population decline of a widespread iconic bird species
Source: R Soc Open Sci. 2019 Jul 17;6(7):182197. doi: 10.1098/rsos.182197 (PMC6689627; doi:10.1098/rsos.182197)
Supplement: Clamma_07_08_2ages [file rsos182197supp6.csv]

RING	Year	AGE	Site	SEP	OCT	NOV	DEC	JAN	FEB	MAR
TH54157	2007	4	CLA	1	1	1	1	1	0	0
TH54158	2007	4	CLA
TH54187	2007	3	CLA
TH54188	2007	3	CLA
TH54189	2007	3	CLA
TH54190	2007	4	CLA	1	0	1	0	0	1	0
TH54191	2007	3	CLA
TH54192	2007	4	CLA	1	1	0	0	1	0	1
TH54194	2007	3	CLA	0	0	0	0	0	0	1
TH54195	2007	3	CLA
TH54196	2007	3	CLA
TH54197	2007	3	CLA	1	1	1	0	0	0	0
TH54198	2007	3	CLA
TH54199	2007	3	CLA	0	0	0	0	0	0	1
TH54200	2007	3	CLA
TK72801	2007	4	CLA	0	0	0	0	0	0	1
TK72802	2007	3	CLA
TK72803	2007	4	CLA	1	0	1	1	1	1	1
TK72804	2007	3	CLA	1	1	1	1	1	0	1
TK72828	2007	4	CLA
TK72829	2007	4	CLA	1	0	1	0	1	0	0
TK72830	2007	3	CLA
TK72831	2007	3	CLA
TK72832	2007	3	CLA
TK72833	2007	4	CLA	1	1	1	0	0	1	0
TK72834	2007	4	CLA	1	1	1	1	1	1	0
TK72835	2007	4	CLA	1	1	0	0	0	1	0
TK72836	2007	4	CLA	1	0	1	1	1	1	0
TK72844	2007	3	CLA
TK72845	2007	3	CLA	1	1	1	0	1	1	1
TK72846	2007	3	CLA	1	1	0	1	0	1	1
TK72865	2007	4	CLA
TK72869	2007	3	CLA	1	0	0	0	0	0	0
TK72870	2007	3	CLA
TK72871	2007	3	CLA
TK72872	2007	3	CLA
TK72873	2007	3	CLA	1	1	0	1	1	1	1
TJ43010	2007	3	CLA	0	0	0	0	1	0	0
TJ43011	2007	3	CLA	1	1	1	1	0	1	0
TJ43012	2007	3	CLA	0	0	1	0	1	1	1
TJ43013	2007	3	CLA	1	1	1	1	1	1	1
TJ43014	2007	3	CLA	1	0	0	0	0	0	0
TJ43015	2007	3	CLA
TJ43016	2007	3	CLA	1	1	1	0	0	0	0
TJ43153	2007	4	CLA	0	1	1	1	1	1	0
TJ43154	2007	4	CLA	0	1	0	0	0	0	0
TJ43155	2007	4	CLA	0	1	1	1	1	1	0
TJ43156	2007	4	CLA	0	1	0	0	0	0	0
TJ43157	2007	4	CLA	0	1	1	0	0	0	0
TJ43158	2007	4	CLA	0	1	0	0	0	0	0
TJ43159	2007	4	CLA	0	1	0	0	0	0	0
TJ43160	2007	4	CLA	0	1	1	1	0	0	0
TJ43161	2007	4	CLA	0	1	0	0	0	0	0
TJ43183	2007	4	CLA	0	0	1	1	0	1	1
TJ43184	2007	4	CLA	0	0	1	1	1	1	1
TJ43185	2007	4	CLA	0	0	1	1	1	1	0
TJ43186	2007	4	CLA	0	0	1	1	1	1	1
TJ43187	2007	4	CLA	0	0	1	1	1	1	0
TJ43229	2008	4	CLA	0	0	0	0	1	0	0
TJ43230	2008	4	CLA	0	0	0	0	1	1	0
TJ43231	2008	4	CLA	0	0	0	0	1	1	1
TJ43232	2008	4	CLA	0	0	0	0	1	0	0
TJ43233	2008	4	CLA	0	0	0	0	1	0	0
TJ43234	2008	4	CLA	0	0	0	0	1	1	1
TJ43235	2008	4	CLA	0	0	0	0	1	1	1
