# Supplementary material for: Avian malaria-mediated population decline of a widespread iconic bird species
Source: R Soc Open Sci. 2019 Jul 17;6(7):182197. doi: 10.1098/rsos.182197 (PMC6689627; doi:10.1098/rsos.182197)
Supplement: Hamble_07_08_2ages [file rsos182197supp8.csv]

RING	Year	AGE	Site	AUG	SEP	OCT	NOV	DEC	JAN	FEB	MAR
TH54001	2005	4	HAM
TH54002	2005	4	HAM
TH54003	2005	4	HAM
TH54004	2005	4	HAM
TH54005	2005	4	HAM
TH54006	2005	4	HAM
TH54007	2005	4	HAM	0	1	1	1	1	1	1	1
TH54008	2005	4	HAM
TH54037	2006	4	HAM
TH54038	2006	4	HAM
TH54039	2006	4	HAM	0	1	0	0	0	0	0	1
TH54040	2006	4	HAM
TH54041	2006	4	HAM	0	1	0	0	0	0	0	0
TH54090	2006	4	HAM	1	0	0	0	0	0	0	0
TH54091	2006	4	HAM
TH54092	2006	4	HAM
TH54093	2006	4	HAM	0	1	0	1	0	0	0	1
TH54094	2006	4	HAM
TH54139	2006	4	HAM	1	1	1	0	0	0	0	1
TK72883	2007	4	HAM	0	1	1	0	0	0	0	0
TK72884	2007	4	HAM	1	0	0	0	0	0	0	0
TK72885	2007	4	HAM
TK72886	2007	3	HAM	1	1	1	1	1	1	1	1
TK72887	2007	3	HAM
TK72888	2007	3	HAM
TK72889	2007	3	HAM	0	1	1	1	1	1	0	1
TK72890	2007	3	HAM	0	0	1	1	1	0	1	1
TK72891	2007	3	HAM
TK72892	2007	3	HAM
TK72893	2007	3	HAM
TK72894	2007	3	HAM	0	1	1	1	0	1	0	0
TJ43077	2007	4	HAM	1	1	1	1	0	0	0	0
TJ43078	2007	3	HAM	1	1	1	1	0	0	0	0
TJ43079	2007	3	HAM	1	1	0	0	0	0	0	0
TJ43080	2007	3	HAM	1	1	1	1	0	1	0	1
TJ43081	2007	3	HAM	1	1	1	0	0	0	0	0
TJ43082	2007	4	HAM	1	0	0	0	0	0	0	0
TJ43083	2007	1	HAM	1	0	1	1	1	1	0	0
TJ43084	2007	1	HAM	1	1	1	1	0	1	1	0
TJ43085	2007	3	HAM	1	1	1	1	1	1	1	1
TJ43086	2007	3	HAM	1	0	1	1	1	1	0	0
TJ43087	2007	4	HAM	1	1	1	1	0	0	0	0
TJ43088	2007	3	HAM	1	1	1	1	1	1	0	1
TJ43089	2007	3	HAM	1	1	1	0	1	1	0	1
TJ43090	2007	3	HAM	1	0	1	1	1	1	1	1
TJ43091	2007	3	HAM	1	0	1	0	0	0	0	0
TJ43092	2007	4	HAM	1	1	0	0	0	0	0	0
TJ43093	2007	3	HAM	1	1	1	1	1	1	0	1
TJ43094	2007	3	HAM	1	1	1	1	1	1	0	0
TJ43095	2007	3	HAM	1	1	1	0	0	1	0	0
TJ43141	2007	4	HAM	0	0	1	1	1	1	0	0
TJ43142	2007	4	HAM	0	0	1	0	1	1	0	1
TJ43143	2007	3	HAM	0	0	1	1	1	1	0	1
TJ43144	2007	4	HAM	0	0	1	1	1	1	0	0
TJ43145	2007	4	HAM	0	0	1	1	1	1	0	1
TJ43146	2007	4	HAM	0	0	1	0	0	0	0	0
TJ43147	2007	4	HAM	0	0	1	0	0	0	0	0
TJ43148	2007	4	HAM	0	0	1	0	0	0	0	0
TJ43149	2007	4	HAM	0	0	1	1	1	0	0	1
TJ43150	2007	4	HAM	0	0	1	0	0	0	0	1
TJ43151	2007	4	HAM	0	0	1	1	1	0	0	1
TJ43141	2007	4	HAM	0	0	1	1	1	1	1	1
TJ43245	2008	4	HAM	0	0	0	0	0	0	1	0
TJ43246	2008	4	HAM	0	0	0	0	0	0	1	1
TJ43247	2008	4	HAM	0	0	0	0	0	0	1	0
