# Supplementary material for: Avian malaria-mediated population decline of a widespread iconic bird species
Source: R Soc Open Sci. 2019 Jul 17;6(7):182197. doi: 10.1098/rsos.182197 (PMC6689627; doi:10.1098/rsos.182197)
Supplement: Hildale_07_08_2ages [file rsos182197supp9.csv]

RING	Year	AGE	Site	SEP	OCT	NOV	DEC	JAN	FEB	MAR
TH54009	2005	4	HIL
TH54010	2005	4	HIL
TH54011	2005	4	HIL
TH54012	2005	4	HIL
TH54013	2005	4	HIL
TH54016	2005	4	HIL
TH54017	2005	4	HIL	0	1	0	1	0	0	1
TH54018	2005	4	HIL
TH54019	2005	4	HIL
TH54020	2005	4	HIL
TH54021	2005	4	HIL
TH54022	2005	4	HIL
TH54023	2005	4	HIL
TH54024	2005	4	HIL
TH54025	2005	4	HIL	0	1	1	1	1	1	1
TH54026	2005	4	HIL
TH54027	2005	4	HIL
TH54028	2005	4	HIL
TH54029	2005	4	HIL	0	1	0	1	1	1	0
TH54030	2005	4	HIL
TH54031	2005	4	HIL
TH54032	2005	4	HIL	0	0	0	0	1	0	0
TH54033	2005	4	HIL	0	0	0	1	1	1	0
TH54034	2005	4	HIL
TH54035	2005	4	HIL
TH54036	2005	4	HIL
TH54067	2006	4	HIL
TH54068	2006	3	HIL
TH54069	2006	3	HIL
TH54070	2006	3	HIL
TH54071	2006	3	HIL	0	0	0	0	1	0	0
TH54072	2006	3	HIL
TH54073	2006	3	HIL	0	1	0	1	1	1	1
TH54074	2006	3	HIL	0	1	1	1	1	1	1
TH54075	2006	3	HIL
TH54076	2006	3	HIL	0	1	0	0	1	1	1
TH54077	2006	3	HIL
TH54078	2006	4	HIL	0	1	1	1	1	1	1
TH54079	2006	3	HIL
TH54080	2006	3	HIL
TH54081	2006	4	HIL	1	1	1	1	1	0	1
TH54082	2006	3	HIL
TH54083	2006	3	HIL	0	1	1	1	1	1	1
TH54084	2006	3	HIL	0	1	1	1	1	1	1
TH54085	2006	3	HIL
TH54086	2006	3	HIL
TH54088	2006	4	HIL	0	1	0	0	0	0	0
TH54089	2006	3	HIL	0	0	0	1	1	1	1
TH54087	2006	4	HIL
TH54095	2006	4	HIL
TH54096	2006	4	HIL
TH54097	2006	4	HIL
TH54098	2006	4	HIL
TH54099	2006	4	HIL
TH54127	2006	4	HIL
TH54128	2006	4	HIL	0	1	1	1	0	0	0
TH54129	2006	4	HIL
TH54130	2006	4	HIL
TH54131	2006	4	HIL	0	1	0	1	1	1	0
TH54132	2006	4	HIL
TH54133	2006	4	HIL
TH54134	2006	4	HIL
TH54135	2006	4	HIL	0	1	1	1	1	1	1
TH54136	2006	4	HIL	0	1	1	1	0	0	0
TH54137	2006	4	HIL
TH54142	2007	4	HIL	0	1	1	1	1	1	1
TH54143	2007	4	HIL	0	1	1	1	1	1	0
TH54144	2007	4	HIL
TH54145	2007	4	HIL	0	0	0	1	1	0	0
TH54146	2007	4	HIL	0	1	0	0	0	0	0
TH54147	2007	4	HIL	0	1	1	1	1	1	0
TH54148	2007	4	HIL	0	0	1	0	1	1	1
TH54149	2007	4	HIL
TH54150	2007	4	HIL
TH54151	2007	4	HIL	0	1	0	1	1	1	1
TH54152	2007	4	HIL
TH54153	2007	4	HIL
TH54154	2007	4	HIL
TH54155	2007	4	HIL	0	1	1	1	0	0	0
TH54156	2007	4	HIL	0	0	0	0	1	0	0
TH54165	2007	4	HIL	0	1	1	1	1	1	1
TH54166	2007	4	HIL	0	1	0	0	0	0	0
TH54167	2007	4	HIL
TK72826	2007	4	HIL
TK72827	2007	3	HIL
TK72895	2007	3	HIL	0	0	0	1	0	0	0
TK72896	2007	3	HIL	0	1	1	1	0	0	0
TK72897	2007	3	HIL
TK72898	2007	3	HIL
TK72899	2007	3	HIL
TK72900	2007	3	HIL
TJ43001	2007	3	HIL
TJ43002	2007	3	HIL
TJ43003	2007	3	HIL
TJ43004	2007	4	HIL	0	1	1	1	1	1	1
TJ43005	2007	3	HIL
TJ43006	2007	3	HIL
TJ43007	2007	3	HIL	0	0	0	0	1	1	0
TJ43008	2007	3	HIL
TJ43009	2007	3	HIL
TJ43096	2007	3	HIL	1	0	0	0	0	0	0
TJ43101	2007	4	HIL	0	1	1	1	1	0	0
TJ43102	2007	3	HIL	0	1	0	0	0	0	0
TJ43103	2007	3	HIL	0	1	0	1	1	0	0
TJ43171	2007	4	HIL	0	0	1	1	1	0	1
TJ43172	2007	4	HIL	0	0	1	1	1	0	0
TJ43173	2007	4	HIL	0	0	1	1	1	1	1
TJ43174	2007	4	HIL	0	0	1	1	1	1	1
TJ43203	2007	4	HIL	0	0	0	1	0	0	0
TJ43221	2008	4	HIL	0	0	0	0	1	0	0
TJ43222	2008	4	HIL	0	0	0	0	1	1	1
TJ43223	2008	4	HIL	0	0	0	0	1	1	0
TJ43224	2008	4	HIL	0	0	0	0	1	1	1
TJ43225	2008	4	HIL	0	0	0	0	1	0	0
TJ43252	2008	4	HIL	0	0	0	0	0	1	0
TJ43253	2008	4	HIL	0	0	0	0	0	1	0
