# Supplementary material for: Avian malaria-mediated population decline of a widespread iconic bird species
Source: R Soc Open Sci. 2019 Jul 17;6(7):182197. doi: 10.1098/rsos.182197 (PMC6689627; doi:10.1098/rsos.182197)
Supplement: house sparrow london survey [file rsos182197supp10.csv]

colony	year	survey	HSallch
31S	2005	1	2
31S	2005	2	6
31S	2006	1	3
31S	2006	2	3
31S	2007	1	2
31S	2007	2	5
31S	2008	1	4
31S	2008	2	4
31S	2009	1	10
31S	2009	2	9
33N	2005	1	22
33N	2005	2	44
33N	2006	1	29
33N	2006	2	26
33N	2007	1	24
33N	2007	2	8
33N	2008	1	10
33N	2008	2	17
33N	2009	1	7
33N	2009	2	33
37S	2005	1	56
37S	2005	2	35
37S	2006	1	17
37S	2006	2	19
37S	2007	1	16
37S	2007	2	28
37S	2008	1	25
37S	2008	2	36
37S	2009	1	12
37S	2009	2	14
40S	2005	1	38
40S	2005	2	38
40S	2006	1	28
40S	2006	2	38
40S	2007	1	17
40S	2007	2	47
40S	2008	1	39
40S	2008	2	30
40S	2009	1	24
40S	2009	2	16
51N	2005	1	14
51N	2005	2	24
51N	2006	1	21
51N	2006	2	20
51N	2007	1	20
51N	2007	2	11
51N	2008	1	23
51N	2008	2	34
51N	2009	1	20
51N	2009	2	34
59S	2005	1	19
59S	2005	2	23
59S	2006	1	1
59S	2006	2	15
59S	2007	1	11
59S	2007	2	18
59S	2008	1	28
59S	2008	2	20
59S	2009	1	12
59S	2009	2	15
67N	2005	1	14
67N	2005	2	21
67N	2006	1	15
67N	2006	2	21
67N	2007	1	22
67N	2007	2	16
67N	2008	1	12
67N	2008	2	20
67N	2009	1	27
67N	2009	2	43
73S	2005	1	34
73S	2005	2	26
73S	2006	1	15
73S	2006	2	23
73S	2007	1	21
73S	2007	2	29
73S	2008	1	29
73S	2008	2	21
73S	2009	1	6
73S	2009	2	25
79S	2005	1	10
79S	2005	2	9
79S	2006	1	7
79S	2006	2	6
79S	2007	1	12
79S	2007	2	5
79S	2008	1	8
79S	2008	2	11
79S	2009	1	3
79S	2009	2	5
85N	2005	1	32
85N	2005	2	44
85N	2006	1	52
85N	2006	2	28
85N	2007	1	19
85N	2007	2	23
85N	2008	1	10
85N	2008	2	24
85N	2009	1	28
85N	2009	2	25
86N	2005	1	14
86N	2005	2	26
86N	2006	1	6
86N	2006	2	11
86N	2007	1	18
86N	2007	2	15
86N	2008	1	7
86N	2008	2	20
86N	2009	1	18
86N	2009	2	28
