# Supplementary material for: Avian malaria-mediated population decline of a widespread iconic bird species
Source: R Soc Open Sci. 2019 Jul 17;6(7):182197. doi: 10.1098/rsos.182197 (PMC6689627; doi:10.1098/rsos.182197)
Supplement: house sparrow parasites [file rsos182197supp11.csv]

	Ring	Year	Site	Age	PlasmNum	PlasmSiteBirds	Numposplasm	Isosp	Cocc	Atox	AtoxSS	IsospSS	AtoxIntSS	IsospIntSS
1	TH54017	2007	73S	Adult	NA	NA	30	NA	NA	NA	41	31	15	9
2	TH54055	2008	37S	Adult	0	101	84	NA	NA	0	97	68	11	12
3	TH54074	2006	73S	Adult	NA	NA	30	NA	NA	NA	41	31	15	9
4	TH54076	2007	73S	Adult	NA	NA	30	NA	NA	NA	41	31	15	9
5	TH54078	2007	73S	Adult	NA	NA	30	0	5	NA	41	31	15	9
6	TH54100	2006	37S	Adult	NA	NA	84	NA	NA	NA	97	68	11	12
7	TH54101	2006	37S	Adult	NA	NA	84	NA	NA	NA	97	68	11	12
8	TH54102	2006	37S	Adult	NA	NA	84	NA	NA	NA	97	68	11	12
9	TH54103	2006	37S	Adult	NA	NA	84	NA	NA	NA	97	68	11	12
10	TH54104	2006	37S	Adult	NA	NA	84	NA	NA	NA	97	68	11	12
11	TH54105	2006	37S	Adult	NA	NA	84	NA	NA	NA	97	68	11	12
12	TH54108	2006	37S	Adult	NA	NA	84	NA	NA	NA	97	68	11	12
13	TH54110	2008	37S	Adult	35	101	84	NA	NA	0	97	68	11	12
14	TH54112	2008	37S	Adult	2	101	84	0	0	0	97	68	11	12
15	TH54113	2006	37S	Adult	NA	NA	84	NA	NA	NA	97	68	11	12
16	TH54114	2006	37S	Adult	NA	NA	84	NA	NA	NA	97	68	11	12
17	TH54115	2006	37S	Adult	NA	NA	84	NA	NA	NA	97	68	11	12
18	TH54116	2006	37S	Adult	NA	NA	84	NA	NA	NA	97	68	11	12
19	TH54127	2006	73S	Adult	NA	NA	30	NA	NA	NA	41	31	15	9
20	TH54128	2006	73S	Adult	NA	NA	30	NA	NA	NA	41	31	15	9
21	TH54128	2007	73S	Adult	NA	NA	30	NA	NA	NA	41	31	15	9
22	TH54129	2006	73S	Adult	NA	NA	30	NA	NA	NA	41	31	15	9
23	TH54130	2006	73S	Adult	NA	NA	30	NA	NA	NA	41	31	15	9
24	TH54131	2006	73S	Adult	NA	NA	30	NA	NA	NA	41	31	15	9
25	TH54132	2006	73S	Adult	NA	NA	30	NA	NA	NA	41	31	15	9
26	TH54133	2006	73S	Adult	NA	NA	30	NA	NA	NA	41	31	15	9
27	TH54134	2006	73S	Adult	NA	NA	30	NA	NA	NA	41	31	15	9
28	TH54134	2007	73S	Adult	NA	NA	30	NA	NA	NA	41	31	15	9
29	TH54135	2006	73S	Adult	NA	NA	30	NA	NA	NA	41	31	15	9
30	TH54135	2007	73S	Adult	NA	NA	30	4	4	NA	41	31	15	9
31	TH54136	2006	73S	Adult	NA	NA	30	NA	NA	NA	41	31	15	9
32	TH54137	2006	73S	Adult	NA	NA	30	NA	NA	NA	41	31	15	9
33	TH54137	2007	73S	Adult	NA	NA	30	4	4	NA	41	31	15	9
34	TH54142	2007	73S	Adult	NA	NA	30	NA	NA	NA	41	31	15	9
35	TH54143	2007	73S	Adult	NA	NA	30	0	4	NA	41	31	15	9
36	TH54144	2007	73S	Adult	NA	NA	30	NA	NA	NA	41	31	15	9
37	TH54145	2007	73S	Adult	NA	NA	30	NA	NA	NA	41	31	15	9
38	TH54146	2007	73S	Adult	NA	NA	30	5	5	NA	41	31	15	9
39	TH54147	2007	73S	Adult	NA	NA	30	5	5	NA	41	31	15	9
40	TH54148	2007	73S	Adult	NA	NA	30	4	4	NA	41	31	15	9
41	TH54149	2007	73S	Adult	NA	NA	30	3	4	NA	41	31	15	9
42	TH54150	2007	73S	Adult	NA	NA	30	NA	NA	NA	41	31	15	9
43	TH54151	2007	73S	Adult	NA	NA	30	1	2	NA	41	31	15	9
44	TH54152	2007	73S	Adult	NA	NA	30	NA	NA	NA	41	31	15	9
45	TH54153	2007	73S	Adult	NA	NA	30	4	4	NA	41	31	15	9
46	TH54154	2007	73S	Adult	NA	NA	30	NA	NA	NA	41	31	15	9
47	TH54155	2007	73S	Adult	NA	NA	30	NA	NA	NA	41	31	15	9
48	TH54156	2007	73S	Adult	NA	NA	30	1	2	NA	41	31	15	9
49	TH54157	2007	51N	Adult	NA	NA	47	NA	NA	NA	65	45	30	3
50	TH54158	2007	51N	Adult	NA	NA	47	0	0	NA	65	45	30	3
51	TH54159	2007	40S	Adult	0	31	18	NA	NA	0	31	15	5	NA
52	TH54160	2007	40S	Adult	0	31	18	NA	NA	2	31	15	5	NA
53	TH54161	2007	40S	Adult	0	31	18	NA	NA	0	31	15	5	NA
54	TH54162	2007	40S	Adult	3	31	18	0	0	0	31	15	5	NA
55	TH54163	2007	40S	Adult	0	31	18	NA	NA	0	31	15	5	NA
56	TH54164	2007	40S	Adult	0	31	18	NA	NA	0	31	15	5	NA
57	TH54165	2007	73S	Adult	0	41	30	0	0	0	41	31	15	9
58	TH54166	2007	73S	Adult	7	41	30	0	0	0	41	31	15	9
59	TH54167	2007	73S	Adult	0	41	30	NA	NA	0	41	31	15	9
60	TH54178	2008	37S	Adult	0	101	84	0	3	0	97	68	11	12
61	TH54185	2007	40S	Adult	0	31	18	0	0	0	31	15	5	NA
62	TH54186	2007	40S	Adult	3	31	18	0	0	0	31	15	5	NA
63	TH54187	2007	51N	Juv	23	65	47	0	0	0	65	45	30	3
64	TH54188	2007	51N	Juv	7	65	47	0	0	2	65	45	30	3
65	TH54189	2007	51N	Juv	3	65	47	0	0	1	65	45	30	3
66	TH54190	2007	51N	Adult	NA	NA	47	0	0	NA	65	45	30	3
67	TH54191	2007	51N	Juv	1	65	47	0	0	1	65	45	30	3
68	TH54192	2007	51N	Adult	5	65	47	0	0	0	65	45	30	3
69	TH54194	2007	51N	Juv	2	65	47	0	0	0	65	45	30	3
70	TH54195	2007	51N	Juv	3	65	47	0	0	0	65	45	30	3
71	TH54196	2007	51N	Juv	3	65	47	0	0	1	65	45	30	3
72	TH54197	2007	51N	Juv	0	65	47	0	1	3	65	45	30	3
73	TH54198	2007	51N	Juv	NA	NA	47	NA	NA	NA	65	45	30	3
74	TH54199	2007	51N	Juv	1	65	47	0	0	3	65	45	30	3
75	TH54200	2007	51N	Juv	2	65	47	0	1	0	65	45	30	3
76	TJ43004	2007	73S	Adult	0	41	30	0	0	0	41	31	15	9
77	TJ43010	2007	51N	Juv	20	65	47	0	0	2	65	45	30	3
78	TJ43011	2007	51N	Juv	0	65	47	0	0	2	65	45	30	3
79	TJ43012	2007	51N	Juv	15	65	47	0	0	1	65	45	30	3
80	TJ43013	2007	51N	Juv	16	65	47	0	0	1	65	45	30	3
81	TJ43014	2007	51N	Juv	15	65	47	NA	NA	3	65	45	30	3
82	TJ43015	2007	51N	Juv	20	65	47	0	0	0	65	45	30	3
83	TJ43016	2007	51N	Juv	4	65	47	NA	NA	0	65	45	30	3
84	TJ43018	2007	67N	Juv	NA	NA	22	0	4	NA	28	17	11	2
85	TJ43019	2007	67N	Adult	NA	NA	22	NA	NA	NA	28	17	11	2
86	TJ43020	2007	67N	Juv	NA	NA	22	0	4	NA	28	17	11	2
87	TJ43021	2007	67N	Juv	0	28	22	NA	NA	1	28	17	11	2
88	TJ43023	2007	67N	Juv	0	28	22	0	0	1	28	17	11	2
89	TJ43024	2007	67N	Juv	NA	NA	22	0	4	NA	28	17	11	2
90	TJ43025	2007	67N	Juv	6	28	22	0	4	0	28	17	11	2
91	TJ43026	2007	67N	Juv	7	28	22	0	4	0	28	17	11	2
92	TJ43028	2007	67N	Juv	7	28	22	NA	NA	1	28	17	11	2
93	TJ43029	2007	67N	Juv	3	28	22	NA	NA	0	28	17	11	2
94	TJ43030	2007	67N	Juv	NA	NA	22	NA	NA	NA	28	17	11	2
95	TJ43031	2007	67N	Juv	16	28	22	0	5	0	28	17	11	2
96	TJ43032	2007	67N	Juv	16	28	22	0	0	0	28	17	11	2
97	TJ43033	2007	67N	Adult	9	28	22	NA	NA	0	28	17	11	2
98	TJ43034	2007	67N	Juv	6	28	22	NA	NA	0	28	17	11	2
99	TJ43035	2007	67N	Juv	0	28	22	0	4	0	28	17	11	2
100	TJ43036	2007	67N	Juv	0	28	22	3	4	0	28	17	11	2
101	TJ43037	2007	67N	Juv	8	28	22	1	4	0	28	17	11	2
102	TJ43038	2007	67N	Juv	12	28	22	0	3	0	28	17	11	2
103	TJ43039	2007	37S	Juv	NA	NA	84	NA	NA	NA	97	68	11	12
104	TJ43040	2007	37S	Juv	29	101	84	NA	NA	0	97	68	11	12
105	TJ43041	2007	37S	Juv	159	101	84	0	0	0	97	68	11	12
106	TJ43042	2007	37S	Juv	76	101	84	0	0	0	97	68	11	12
107	TJ43043	2007	37S	Juv	51	101	84	4	4	0	97	68	11	12
108	TJ43044	2007	37S	Juv	39	101	84	0	0	0	97	68	11	12
109	TJ43045	2007	37S	Juv	0	101	84	0	0	0	97	68	11	12
110	TJ43047	2007	67N	Juv	6	28	22	NA	NA	2	28	17	11	2
111	TJ43049	2007	67N	Adult	7	28	22	NA	NA	1	28	17	11	2
112	TJ43060	2007	67N	Juv	2	28	22	NA	NA	1	28	17	11	2
113	TJ43068	2007	67N	Juv	5	28	22	NA	NA	0	28	17	11	2
114	TJ43070	2007	67N	Juv	0	28	22	NA	NA	2	28	17	11	2
115	TJ43071	2007	67N	Juv	NA	NA	22	0	0	NA	28	17	11	2
116	TJ43073	2007	67N	Juv	NA	NA	22	NA	NA	NA	28	17	11	2
117	TJ43074	2007	67N	Juv	0	28	22	NA	NA	0	28	17	11	2
118	TJ43075	2007	67N	Juv	NA	NA	22	NA	NA	NA	28	17	11	2
119	TJ43076	2007	67N	Adult	NA	NA	22	0	0	NA	28	17	11	2
120	TJ43089	2007	31S	Adult	14	56	45	NA	NA	0	56	33	21	NA
121	TJ43091	2007	31S	Adult	15	56	45	NA	NA	0	56	33	21	NA
122	TJ43103	2007	73S	Adult	32	41	30	0	0	0	41	31	15	9
123	TJ43116	2007	37S	Adult	68	101	84	NA	NA	NA	97	68	11	12
124	TJ43117	2007	37S	Adult	8	101	84	NA	NA	0	97	68	11	12
125	TJ43118	2007	37S	Adult	54	101	84	NA	NA	0	97	68	11	12
126	TJ43119	2007	37S	Adult	NA	NA	84	NA	NA	NA	97	68	11	12
127	TJ43120	2007	37S	Adult	17	101	84	NA	NA	0	97	68	11	12
128	TJ43121	2007	37S	Adult	47	101	84	NA	NA	0	97	68	11	12
129	TJ43122	2007	37S	Adult	NA	NA	84	NA	NA	NA	97	68	11	12
130	TJ43123	2007	37S	Adult	NA	NA	84	NA	NA	NA	97	68	11	12
131	TJ43124	2007	37S	Adult	NA	NA	84	0	0	NA	97	68	11	12
132	TJ43125	2007	37S	Adult	NA	NA	84	NA	NA	NA	97	68	11	12
133	TJ43126	2007	37S	Adult	NA	NA	84	0	0	NA	97	68	11	12
134	TJ43127	2007	37S	Adult	NA	NA	84	NA	NA	NA	97	68	11	12
135	TJ43128	2007	37S	Adult	NA	NA	84	0	0	NA	97	68	11	12
136	TJ43129	2007	37S	Adult	NA	NA	84	0	0	NA	97	68	11	12
137	TJ43130	2007	37S	Adult	NA	NA	84	0	0	NA	97	68	11	12
138	TJ43131	2007	37S	Adult	NA	NA	84	0	2	NA	97	68	11	12
139	TJ43132	2007	37S	Adult	NA	NA	84	0	0	NA	97	68	11	12
140	TJ43133	2007	40S	Adult	4	31	18	NA	NA	0	31	15	5	NA
141	TJ43135	2007	40S	Adult	11	31	18	0	0	0	31	15	5	NA
142	TJ43136	2007	40S	Adult	4	31	18	0	0	2	31	15	5	NA
143	TJ43137	2007	40S	Juv	0	31	18	0	0	1	31	15	5	NA
144	TJ43138	2007	40S	Adult	5	31	18	NA	NA	0	31	15	5	NA
145	TJ43139	2007	40S	Adult	7	31	18	NA	NA	0	31	15	5	NA
146	TJ43140	2007	40S	Adult	NA	NA	18	NA	NA	NA	31	15	5	NA
147	TJ43141	2007	31S	Adult	18	56	45	NA	NA	0	56	33	21	NA
148	TJ43142	2007	31S	Adult	13	56	45	NA	NA	0	56	33	21	NA
149	TJ43143	2007	31S	Juv	7	56	45	NA	NA	2	56	33	21	NA
150	TJ43144	2007	31S	Adult	2	56	45	NA	NA	5	56	33	21	NA
151	TJ43145	2007	31S	Adult	0	56	45	NA	NA	0	56	33	21	NA
152	TJ43146	2007	31S	Adult	7	56	45	0	0	0	56	33	21	NA
153	TJ43147	2007	31S	Adult	16	56	45	NA	NA	1	56	33	21	NA
154	TJ43148	2007	31S	Adult	11	56	45	NA	NA	5	56	33	21	NA
155	TJ43149	2007	31S	Adult	16	56	45	NA	NA	1	56	33	21	NA
156	TJ43150	2007	31S	Adult	4	56	45	NA	NA	0	56	33	21	NA
157	TJ43151	2007	31S	Adult	3	56	45	0	0	2	56	33	21	NA
158	TJ43152	2007	31S	Adult	8	56	45	0	0	4	56	33	21	NA
159	TJ43153	2007	51N	Adult	0	65	47	NA	NA	1	65	45	30	3
160	TJ43154	2007	51N	Adult	2	65	47	NA	NA	0	65	45	30	3
161	TJ43155	2008	51N	Adult	3	65	47	0	0	2	65	45	30	3
162	TJ43157	2007	51N	Adult	8	65	47	NA	NA	1	65	45	30	3
163	TJ43160	2007	67N	Adult	10	28	22	NA	NA	0	28	17	11	2
164	TJ43162	2007	67N	Adult	13	28	22	NA	NA	0	28	17	11	2
165	TJ43163	2007	67N	Adult	38	28	22	NA	NA	0	28	17	11	2
166	TJ43164	2007	67N	Adult	35	28	22	NA	NA	6	28	17	11	2
167	TJ43165	2007	67N	Adult	16	28	22	0	0	2	28	17	11	2
168	TJ43166	2007	67N	Adult	16	28	22	0	0	1	28	17	11	2
169	TJ43167	2007	67N	Adult	18	28	22	NA	NA	5	28	17	11	2
170	TJ43171	2007	73S	Adult	1	41	30	NA	NA	1	41	31	15	9
171	TJ43172	2007	73S	Adult	18	41	30	NA	NA	0	41	31	15	9
172	TJ43173	2007	73S	Adult	0	41	30	NA	NA	0	41	31	15	9
173	TJ43174	2007	73S	Adult	0	41	30	NA	NA	0	41	31	15	9
174	TJ43177	2008	37S	Adult	1	101	84	0	0	0	97	68	11	12
175	TJ43183	2007	51N	Adult	NA	NA	47	0	0	NA	65	45	30	3
176	TJ43184	2007	51N	Adult	NA	NA	47	0	0	NA	65	45	30	3
177	TJ43185	2007	51N	Adult	0	65	47	0	0	0	65	45	30	3
178	TJ43186	2007	51N	Adult	3	65	47	NA	NA	10	65	45	30	3
179	TJ43187	2007	51N	Adult	10	65	47	0	0	3	65	45	30	3
180	TJ43203	2007	73S	Adult	0	41	30	0	0	1	41	31	15	9
181	TJ43223	2008	73S	Juv	7	41	30	NA	NA	0	41	31	15	9
182	TJ43225	2008	73S	Adult	2	41	30	NA	NA	4	41	31	15	9
183	TJ43229	2008	51N	Adult	NA	NA	47	0	0	NA	65	45	30	3
184	TJ43230	2008	51N	Adult	16	65	47	NA	NA	6	65	45	30	3
185	TJ43231	2008	51N	Adult	7	65	47	NA	NA	1	65	45	30	3
186	TJ43232	2008	51N	Adult	3	65	47	NA	NA	0	65	45	30	3
187	TJ43233	2008	51N	Adult	10	65	47	NA	NA	0	65	45	30	3
188	TJ43234	2008	51N	Adult	10	65	47	NA	NA	1	65	45	30	3
189	TJ43235	2008	51N	Adult	4	65	47	NA	NA	0	65	45	30	3
190	TJ43236	2008	86N	Adult	NA	NA	5	NA	NA	NA	8	4	3	NA
191	TJ43237	2008	86N	Adult	0	8	5	0	0	0	8	4	3	NA
192	TJ43238	2008	86N	Adult	0	8	5	0	0	0	8	4	3	NA
193	TJ43240	2008	40S	Adult	6	31	18	NA	NA	0	31	15	5	NA
194	TJ43241	2008	40S	Adult	4	31	18	NA	NA	0	31	15	5	NA
195	TJ43242	2008	40S	Adult	4	31	18	0	2	0	31	15	5	NA
196	TJ43243	2008	40S	Adult	3	31	18	NA	NA	0	31	15	5	NA
197	TJ43244	2008	40S	Adult	0	31	18	0	0	0	31	15	5	NA
198	TJ43245	2008	31S	Adult	3	56	45	0	0	0	56	33	21	NA
199	TJ43246	2008	31S	Adult	0	56	45	0	0	0	56	33	21	NA
200	TJ43247	2008	31S	Adult	1	56	45	0	0	0	56	33	21	NA
201	TJ43248	2008	67N	Adult	NA	NA	22	0	0	NA	28	17	11	2
202	TJ43249	2008	67N	Adult	24	28	22	NA	NA	0	28	17	11	2
203	TJ43250	2008	37S	Adult	0	101	84	NA	NA	0	97	68	11	12
204	TJ43251	2008	37S	Adult	0	101	84	NA	NA	0	97	68	11	12
205	TJ43252	2008	73S	Adult	2	41	30	NA	NA	0	41	31	15	9
206	TJ43253	2008	73S	Adult	7	41	30	NA	NA	0	41	31	15	9
207	TJ43254	2008	33N	Adult	12	14	12	NA	NA	0	15	6	3	0
208	TJ43255	2008	33N	Adult	4	14	12	NA	NA	0	15	6	3	0
209	TJ43256	2008	33N	Adult	7	14	12	NA	NA	0	15	6	3	0
210	TJ43257	2008	33N	Adult	10	14	12	NA	NA	0	15	6	3	0
211	TJ43258	2008	33N	Adult	15	14	12	NA	NA	0	15	6	3	0
212	TJ43259	2008	40S	Adult	7	31	18	NA	NA	0	31	15	5	NA
213	TJ43260	2008	40S	Adult	6	31	18	0	0	0	31	15	5	NA
214	TJ43261	2008	37S	Adult	6	101	84	NA	NA	0	97	68	11	12
215	TJ43262	2008	37S	Adult	12	101	84	0	0	0	97	68	11	12
216	TJ43263	2008	86N	Adult	7	8	5	0	0	0	8	4	3	NA
217	TJ43264	2008	73S	Juv	3	41	30	0	0	2	41	31	15	9
218	TJ43265	2008	73S	Juv	2	41	30	NA	NA	0	41	31	15	9
219	TJ43266	2008	73S	Juv	2	41	30	0	0	5	41	31	15	9
220	TJ43267	2008	73S	Juv	6	41	30	NA	NA	0	41	31	15	9
221	TJ43268	2008	73S	Juv	1	41	30	NA	NA	3	41	31	15	9
222	TJ43269	2008	73S	Juv	2	41	30	NA	NA	2	41	31	15	9
223	TJ43270	2008	73S	Juv	4	41	30	0	0	2	41	31	15	9
224	TJ43271	2008	73S	Juv	9	41	30	NA	NA	9	41	31	15	9
225	TJ43272	2008	73S	Adult	0	41	30	0	0	0	41	31	15	9
226	TJ43273	2008	51N	Adult	0	65	47	NA	NA	0	65	45	30	3
227	TJ43274	2008	51N	Adult	0	65	47	NA	NA	0	65	45	30	3
228	TJ43275	2008	51N	Adult	2	65	47	0	4	0	65	45	30	3
229	TJ43277	2008	51N	Adult	0	65	47	NA	NA	0	65	45	30	3
230	TJ43290	2008	51N	Juv	3	65	47	NA	NA	0	65	45	30	3
231	TK72801	2007	51N	Adult	0	65	47	NA	NA	0	65	45	30	3
232	TK72802	2007	51N	Juv	4	65	47	1	1	0	65	45	30	3
233	TK72803	2007	51N	Adult	NA	NA	47	0	4	NA	65	45	30	3
234	TK72803	2008	51N	Adult	0	65	47	0	0	0	65	45	30	3
235	TK72804	2007	51N	Juv	1	65	47	NA	NA	4	65	45	30	3
236	TK72805	2007	37S	Juv	51	101	84	0	0	0	97	68	11	12
237	TK72806	2007	37S	Juv	76	101	84	1	1	0	97	68	11	12
238	TK72807	2007	37S	Juv	4	101	84	NA	NA	0	97	68	11	12
239	TK72808	2007	37S	Juv	50	101	84	0	4	0	97	68	11	12
240	TK72809	2007	37S	Juv	21	101	84	NA	NA	0	97	68	11	12
241	TK72810	2007	37S	Adult	NA	NA	84	NA	NA	NA	97	68	11	12
242	TK72811	2007	37S	Juv	70	101	84	2	4	0	97	68	11	12
243	TK72812	2007	37S	Juv	NA	NA	84	0	1	NA	97	68	11	12
244	TK72813	2007	37S	Juv	24	101	84	NA	NA	0	97	68	11	12
245	TK72814	2007	37S	Juv	NA	NA	84	0	5	NA	97	68	11	12
246	TK72815	2007	37S	Juv	13	101	84	0	0	0	97	68	11	12
247	TK72816	2007	37S	Juv	134	101	84	0	5	0	97	68	11	12
248	TK72817	2007	37S	Juv	0	101	84	0	4	0	97	68	11	12
249	TK72818	2007	37S	Juv	71	101	84	0	4	0	97	68	11	12
250	TK72819	2007	37S	Juv	34	101	84	0	4	0	97	68	11	12
251	TK72820	2007	37S	Juv	NA	NA	84	0	0	NA	97	68	11	12
252	TK72821	2007	37S	Juv	72	101	84	NA	NA	1	97	68	11	12
253	TK72822	2007	37S	Juv	71	101	84	NA	NA	0	97	68	11	12
254	TK72823	2007	37S	Juv	19	101	84	0	5	1	97	68	11	12
255	TK72824	2007	37S	Juv	36	101	84	NA	NA	0	97	68	11	12
256	TK72825	2007	37S	Juv	102	101	84	NA	NA	0	97	68	11	12
257	TK72826	2007	73S	Adult	5	41	30	0	4	0	41	31	15	9
258	TK72827	2007	73S	Juv	4	41	30	0	0	22	41	31	15	9
259	TK72828	2007	51N	Adult	9	65	47	0	0	0	65	45	30	3
260	TK72829	2007	51N	Adult	0	65	47	0	2	2	65	45	30	3
261	TK72830	2007	51N	Juv	6	65	47	0	1	7	65	45	30	3
262	TK72831	2007	51N	Juv	3	65	47	0	1	1	65	45	30	3
263	TK72832	2007	51N	Juv	24	65	47	0	1	6	65	45	30	3
264	TK72833	2007	51N	Adult	12	65	47	0	4	0	65	45	30	3
265	TK72834	2007	51N	Adult	0	65	47	0	3	0	65	45	30	3
266	TK72835	2007	51N	Adult	61	65	47	0	5	1	65	45	30	3
267	TK72836	2007	51N	Adult	10	65	47	0	5	2	65	45	30	3
268	TK72837	2007	59S	Adult	0	6	3	0	3	0	6	7	3	NA
269	TK72838	2007	59S	Juv	29	6	3	0	0	1	6	7	3	NA
270	TK72839	2007	59S	Adult	0	6	3	0	4	1	6	7	3	NA
271	TK72840	2007	59S	Adult	41	6	3	0	4	0	6	7	3	NA
272	TK72841	2007	59S	Adult	NA	6	3	0	4	NA	6	7	3	NA
273	TK72842	2007	59S	Adult	64	6	3	0	4	0	6	7	3	NA
274	TK72843	2007	59S	Adult	0	6	3	0	4	1	6	7	3	NA
275	TK72844	2007	51N	Juv	0	65	47	0	1	4	65	45	30	3
276	TK72845	2007	51N	Juv	2	65	47	0	0	6	65	45	30	3
277	TK72846	2007	51N	Juv	NA	NA	47	0	1	NA	65	45	30	3
278	TK72847	2007	37S	Juv	21	101	84	0	4	0	97	68	11	12
279	TK72848	2007	37S	Juv	17	101	84	0	4	0	97	68	11	12
280	TK72849	2007	37S	Juv	97	101	84	0	1	0	97	68	11	12
281	TK72850	2007	37S	Juv	NA	NA	84	4	4	NA	97	68	11	12
282	TK72851	2007	37S	Juv	80	101	84	NA	NA	NA	97	68	11	12
283	TK72852	2007	37S	Juv	14	101	84	0	1	0	97	68	11	12
284	TK72853	2007	37S	Juv	36	101	84	5	5	1	97	68	11	12
285	TK72854	2007	37S	Juv	19	101	84	4	4	0	97	68	11	12
286	TK72855	2007	37S	Juv	26	101	84	4	4	0	97	68	11	12
287	TK72856	2007	37S	Juv	23	101	84	0	0	0	97	68	11	12
288	TK72857	2007	37S	Juv	NA	NA	84	1	1	NA	97	68	11	12
289	TK72858	2007	37S	Juv	42	101	84	NA	NA	NA	97	68	11	12
290	TK72859	2007	37S	Juv	NA	NA	84	NA	NA	NA	97	68	11	12
291	TK72860	2007	37S	Juv	35	101	84	0	1	5	97	68	11	12
292	TK72861	2007	37S	Juv	237	101	84	NA	NA	0	97	68	11	12
293	TK72862	2007	37S	Juv	117	101	84	NA	NA	0	97	68	11	12
294	TK72863	2007	37S	Juv	49	101	84	NA	NA	0	97	68	11	12
295	TK72864	2007	37S	Juv	23	101	84	0	1	0	97	68	11	12
296	TK72865	2007	51N	Adult	0	65	47	0	0	4	65	45	30	3
297	TK72874	2007	37S	Juv	NA	NA	84	0	0	NA	97	68	11	12
298	TK72875	2007	37S	Adult	NA	NA	84	0	0	NA	97	68	11	12
299	TK72876	2007	37S	Juv	NA	NA	84	0	4	NA	97	68	11	12
300	TK72877	2007	37S	Juv	NA	NA	84	1	2	NA	97	68	11	12
301	TK72878	2007	37S	Juv	NA	NA	84	0	0	NA	97	68	11	12
302	TK72879	2007	37S	Juv	NA	NA	84	0	1	NA	97	68	11	12
303	TK72880	2007	37S	Juv	NA	NA	84	0	1	NA	97	68	11	12
304	TK72881	2007	37S	Juv	NA	NA	84	NA	NA	NA	97	68	11	12
305	TK72882	2007	79S	Juv	14	28	14	0	0	0	28	15	11	NA
306	TK72883	2007	31S	Adult	20	56	45	NA	NA	0	56	33	21	NA
307	TK72884	2007	31S	Adult	0	56	45	NA	NA	2	56	33	21	NA
308	TK72885	2007	31S	Adult	0	56	45	NA	NA	0	56	33	21	NA
309	TK72886	2007	31S	Juv	7	56	45	0	0	0	56	33	21	NA
310	TK72887	2007	31S	Juv	11	56	45	0	0	4	56	33	21	NA
311	TK72888	2007	31S	Juv	18	56	45	NA	NA	0	56	33	21	NA
312	TK72889	2007	31S	Juv	6	56	45	0	0	2	56	33	21	NA
313	TK72890	2007	31S	Juv	0	56	45	0	0	2	56	33	21	NA
314	TK72891	2007	31S	Juv	1	56	45	0	0	0	56	33	21	NA
315	TK72892	2007	31S	Juv	7	56	45	0	0	0	56	33	21	NA
316	TK72893	2007	31S	Juv	24	56	45	0	1	0	56	33	21	NA
317	TK72894	2007	31S	Juv	19	56	45	0	0	0	56	33	21	NA
318	TK72895	2007	73S	Juv	23	41	30	0	0	0	41	31	15	9
319	TK72896	2007	73S	Juv	17	41	30	NA	NA	0	41	31	15	9
320	TK72897	2007	73S	Juv	18	41	30	NA	NA	1	41	31	15	9
321	TK72898	2007	73S	Juv	18	41	30	0	0	0	41	31	15	9
322	TK72899	2007	73S	Juv	23	41	30	0	1	1	41	31	15	9
323	TL17019	2008	51N	Juv	0	65	47	0	0	0	65	45	30	3
324	TL17020	2008	51N	Juv	0	65	47	NA	NA	0	65	45	30	3
325	TL17021	2008	51N	Juv	0	65	47	0	0	0	65	45	30	3
326	TL17022	2008	51N	Juv	2	65	47	4	0	0	65	45	30	3
327	TL17023	2008	51N	Juv	10	65	47	5	0	0	65	45	30	3
328	TL17024	2008	79S	Juv	2	28	14	NA	NA	5	28	15	11	NA
329	TL17025	2008	79S	Juv	NA	NA	14	0	1	NA	28	15	11	NA
330	TL17026	2008	79S	Juv	NA	NA	14	0	0	NA	28	15	11	NA
331	TL17027	2008	79S	Juv	6	28	14	NA	NA	0	28	15	11	NA
332	TL17028	2008	79S	Juv	13	28	14	0	0	0	28	15	11	NA
333	TL17029	2008	79S	Juv	6	28	14	0	0	0	28	15	11	NA
334	TL17030	2008	79S	Adult	0	28	14	0	0	0	28	15	11	NA
335	TL17031	2008	79S	Adult	12	28	14	NA	NA	2	28	15	11	NA
336	TL17032	2008	79S	Adult	0	28	14	0	0	0	28	15	11	NA
337	TL17033	2008	79S	Juv	15	28	14	0	0	1	28	15	11	NA
338	TL17069	2008	79S	Juv	400	28	14	0	0	11	28	15	11	NA
339	TL17070	2008	37S	Juv	28	101	84	NA	NA	0	97	68	11	12
340	TL17071	2008	37S	Adult	5	101	84	NA	NA	0	97	68	11	12
341	TL17072	2008	37S	Adult	3	101	84	NA	NA	1	97	68	11	12
342	TL17075	2008	37S	Adult	NA	NA	84	NA	NA	NA	97	68	11	12
343	TL17088	2008	51N	Adult	10	65	47	NA	NA	0	65	45	30	3
344	TL17089	2008	40S	Adult	14	31	18	0	0	0	31	15	5	NA
345	TL17090	2008	86N	Adult	29	8	5	NA	NA	2	8	4	3	NA
346	TL17091	2008	86N	Adult	16	8	5	NA	NA	2	8	4	3	NA
347	TL17092	2008	86N	Adult	0	8	5	NA	NA	0	8	4	3	NA
348	TL17093	2008	79S	Adult	0	28	14	NA	NA	2	28	15	11	NA
349	TL17094	2008	79S	Adult	1	28	14	NA	NA	0	28	15	11	NA
350	TL17095	2009	51N	Adult	16	65	47	NA	NA	0	65	45	30	3
351	TL17096	2009	40S	Adult	NA	NA	18	0	0	NA	31	15	5	NA
352	TL17097	2009	73S	Juv	35	41	30	0	0	0	41	31	15	9
353	TL17098	2009	40S	Juv	64	31	18	0	0	0	31	15	5	NA
354	TL17099	2009	37S	Juv	0	101	84	0	0	0	97	68	11	12
355	TL17114	2008	37S	Adult	3	101	84	NA	NA	0	97	68	11	12
356	TL17115	2008	37S	Adult	0	101	84	NA	NA	0	97	68	11	12
357	TL17116	2008	37S	Adult	2	101	84	NA	NA	0	97	68	11	12
358	TL17117	2008	37S	Adult	21	101	84	NA	NA	0	97	68	11	12
359	TL17118	2008	37S	Adult	3	101	84	NA	NA	0	97	68	11	12
360	TL17119	2008	37S	Adult	31	101	84	NA	NA	0	97	68	11	12
361	TL17120	2008	37S	Adult	20	101	84	NA	NA	0	97	68	11	12
362	TL17121	2008	37S	Adult	NA	NA	84	NA	NA	NA	97	68	11	12
363	TL17122	2008	37S	Adult	0	101	84	NA	NA	0	97	68	11	12
364	TL17123	2008	37S	Adult	18	101	84	NA	NA	0	97	68	11	12
365	TL17124	2008	37S	Adult	17	101	84	NA	NA	0	97	68	11	12
366	TL17125	2008	37S	Adult	24	101	84	NA	NA	0	97	68	11	12
367	TL17134	2009	31S	Adult	1	56	45	NA	NA	0	56	33	21	NA
368	TL17137	2009	31S	Adult	4	56	45	0	0	0	56	33	21	NA
369	TL17140	2009	31S	Adult	4	56	45	0	0	3	56	33	21	NA
370	TL17159	2008	51N	Adult	0	65	47	NA	NA	0	65	45	30	3
371	TL17160	2008	51N	Adult	0	65	47	NA	NA	0	65	45	30	3
372	TL17166	2009	31S	Adult	5	56	45	NA	NA	2	56	33	21	NA
373	TL17167	2009	31S	Adult	8	56	45	0	0	3	56	33	21	NA
374	TL17168	2009	31S	Adult	1	56	45	NA	NA	0	56	33	21	NA
375	TL17169	2009	31S	Adult	6	56	45	0	0	NA	56	33	21	NA
376	TL17170	2009	31S	Adult	2	56	45	0	0	1	56	33	21	NA
377	TL17171	2009	31S	Adult	6	56	45	0	0	1	56	33	21	NA
378	TL17172	2009	31S	Adult	9	56	45	NA	NA	0	56	33	21	NA
379	TL17173	2009	31S	Adult	3	56	45	NA	NA	0	56	33	21	NA
380	TL17174	2009	31S	Adult	1	56	45	NA	NA	0	56	33	21	NA
381	TL17176	2009	37S	Adult	21	101	84	0	0	2	97	68	11	12
382	TL17177	2009	37S	Adult	26	101	84	0	0	0	97	68	11	12
383	TL17178	2009	37S	Adult	NA	NA	84	0	0	NA	97	68	11	12
384	TL17181	2009	31S	Juv	10	56	45	0	0	1	56	33	21	NA
385	TL17182	2009	31S	Juv	0	56	45	NA	NA	0	56	33	21	NA
386	TL17183	2009	31S	Juv	NA	NA	45	0	0	NA	56	33	21	NA
387	TL17184	2009	31S	Adult	0	56	45	NA	NA	0	56	33	21	NA
388	TL17185	2009	31S	Juv	5	56	45	NA	NA	0	56	33	21	NA
389	TL17186	2009	31S	Juv	3	56	45	0	0	1	56	33	21	NA
390	TL17187	2009	31S	Juv	0	56	45	NA	NA	1	56	33	21	NA
391	TL17188	2009	31S	Juv	0	56	45	0	0	0	56	33	21	NA
392	TL17189	2009	79S	Juv	13	28	14	NA	NA	0	28	15	11	NA
393	TL17190	2009	79S	Adult	0	28	14	NA	NA	2	28	15	11	NA
394	TL17191	2009	79S	Juv	0	28	14	0	0	1	28	15	11	NA
395	TL17192	2009	79S	Juv	0	28	14	0	0	0	28	15	11	NA
396	TL17193	2009	79S	Juv	3	28	14	0	0	0	28	15	11	NA
397	TL17194	2009	79S	Juv	0	28	14	NA	NA	1	28	15	11	NA
398	TL17195	2009	79S	Juv	50	28	14	NA	NA	1	28	15	11	NA
399	TL17196	2009	79S	Juv	0	28	14	NA	NA	0	28	15	11	NA
400	TL17197	2009	79S	Juv	0	28	14	0	0	0	28	15	11	NA
401	TL17198	2009	79S	Juv	0	28	14	0	0	0	28	15	11	NA
402	TL17199	2009	51N	Juv	NA	NA	47	NA	NA	NA	65	45	30	3
403	TL17200	2009	33N	Juv	3	14	12	0	0	0	15	6	3	0
404	TL17201	2008	73S	Adult	0	41	30	0	0	3	41	31	15	9
405	TL17202	2008	73S	Adult	0	41	30	0	0	7	41	31	15	9
406	TL17203	2008	73S	Adult	7	41	30	0	0	3	41	31	15	9
407	TL17204	2008	37S	Juv	2	101	84	NA	NA	0	97	68	11	12
408	TL17205	2008	37S	Juv	1	101	84	0	0	0	97	68	11	12
409	TL17206	2008	37S	Juv	1	101	84	NA	NA	0	97	68	11	12
410	TL17207	2008	37S	Juv	4	101	84	0	0	1	97	68	11	12
411	TL17208	2008	37S	Juv	13	101	84	0	0	0	97	68	11	12
412	TL17209	2008	37S	Adult	0	101	84	0	0	0	97	68	11	12
413	TL17210	2008	37S	Adult	18	101	84	0	0	0	97	68	11	12
414	TL17211	2008	37S	Adult	5	101	84	0	0	0	97	68	11	12
415	TL17212	2008	37S	Juv	3	101	84	NA	NA	0	97	68	11	12
416	TL17213	2008	37S	Juv	1	101	84	0	0	0	97	68	11	12
417	TL17214	2008	37S	Adult	6	101	84	0	0	0	97	68	11	12
418	TL17215	2008	40S	Adult	0	31	18	NA	NA	0	31	15	5	NA
419	TL17216	2008	40S	Adult	10	31	18	0	0	0	31	15	5	NA
420	TL17217	2008	40S	Adult	0	31	18	NA	NA	0	31	15	5	NA
421	TL17218	2008	40S	Adult	12	31	18	NA	NA	0	31	15	5	NA
422	TL17219	2008	31S	Adult	0	56	45	0	0	0	56	33	21	NA
423	TL17220	2008	31S	Juv	5	56	45	0	0	0	56	33	21	NA
424	TL17221	2008	31S	Adult	0	56	45	0	0	2	56	33	21	NA
425	TL17222	2008	79S	Adult	0	28	14	NA	NA	0	28	15	11	NA
426	TL17223	2008	79S	Adult	9	28	14	0	0	0	28	15	11	NA
427	TL17224	2008	79S	Adult	0	28	14	NA	NA	NA	NA	NA	NA	NA
428	TL17226	2008	79S	Adult	1	28	14	NA	NA	NA	NA	NA	NA	NA
429	TL17227	2008	79S	Adult	0	28	14	NA	NA	0	28	15	11	NA
430	TL17228	2008	79S	Adult	0	28	14	NA	NA	NA	NA	NA	NA	NA
431	TL17229	2008	85N	Adult	11	2	2	NA	NA	0	1	1	NA	NA
432	TL17230	2008	85N	Adult	21	2	2	0	0	NA	1	1	NA	NA
433	TL17231	2008	33N	Juv	2	14	12	NA	NA	0	15	6	3	0
434	TL17232	2008	33N	Juv	11	14	12	NA	NA	1	15	6	3	0
435	TL17233	2008	33N	Juv	6	14	12	NA	NA	0	15	6	3	0
436	TL17234	2008	33N	Adult	0	14	12	0	0	1	15	6	3	0
437	TL17235	2008	33N	Juv	3	14	12	0	0	1	15	6	3	0
438	TL17236	2008	33N	Juv	NA	NA	12	NA	NA	0	15	6	3	0
439	TL17237	2008	86N	Adult	16	8	5	0	0	1	8	4	3	NA
440	TL17238	2008	31S	Juv	3	56	45	0	0	0	56	33	21	NA
441	TL17239	2008	31S	Juv	13	56	45	0	0	0	56	33	21	NA
442	TL17240	2008	31S	Juv	16	56	45	0	0	0	56	33	21	NA
443	TL17241	2008	31S	Juv	15	56	45	0	0	2	56	33	21	NA
444	TL17242	2008	40S	Juv	3	31	18	NA	NA	0	31	15	5	NA
445	TL17243	2008	40S	Juv	0	31	18	0	0	0	31	15	5	NA
446	TL17244	2008	40S	Juv	0	31	18	0	0	1	31	15	5	NA
447	TL17245	2008	40S	Juv	0	31	18	NA	NA	1	31	15	5	NA
448	TL17246	2008	37S	Juv	28	101	84	0	0	0	97	68	11	12
449	TL17247	2008	37S	Juv	20	101	84	5	0	0	97	68	11	12
450	TL17248	2008	37S	Juv	0	101	84	4	0	0	97	68	11	12
451	TL17249	2008	37S	Juv	0	101	84	4	0	0	97	68	11	12
452	TL17250	2008	37S	Juv	4	101	84	NA	NA	0	97	68	11	12
453	TL17252	2008	73S	Juv	0	41	30	NA	NA	0	41	31	15	9
454	TL17253	2008	73S	Juv	6	41	30	NA	NA	0	41	31	15	9
455	TL17254	2008	73S	Juv	15	41	30	0	0	0	41	31	15	9
456	TL17255	2008	73S	Juv	0	41	30	0	0	0	41	31	15	9
457	TL17256	2008	73S	Juv	4	41	30	NA	NA	0	41	31	15	9
458	TL17258	2008	73S	Juv	5	41	30	NA	NA	0	41	31	15	9
459	TL17259	2008	51N	Juv	NA	NA	47	NA	NA	NA	65	45	30	3
460	TL17261	2008	51N	Juv	12	65	47	NA	NA	0	65	45	30	3
461	TL17262	2008	51N	Juv	60	65	47	NA	NA	2	65	45	30	3
462	TL17263	2008	51N	Juv	3	65	47	NA	NA	0	65	45	30	3
463	TL17264	2008	51N	Juv	7	65	47	NA	NA	0	65	45	30	3
464	TL17265	2008	37S	Juv	0	101	84	NA	NA	0	97	68	11	12
465	TL17266	2008	37S	Adult	NA	NA	84	NA	NA	NA	97	68	11	12
466	TL17267	2008	37S	Adult	6	101	84	NA	NA	0	97	68	11	12
467	TL17268	2008	37S	Juv	10	101	84	NA	NA	0	97	68	11	12
468	TL17269	2008	37S	Juv	0	101	84	NA	NA	1	97	68	11	12
469	TL17270	2008	37S	Juv	27	101	84	NA	NA	0	97	68	11	12
470	TL17271	2008	37S	Juv	15	101	84	NA	NA	1	97	68	11	12
471	TL17272	2008	37S	Juv	9	101	84	NA	NA	1	97	68	11	12
472	TL17273	2008	37S	Juv	98	101	84	NA	NA	5	97	68	11	12
473	TL17274	2008	37S	Juv	15	101	84	NA	NA	0	97	68	11	12
474	TL17275	2008	37S	Juv	0	101	84	NA	NA	0	97	68	11	12
475	TL17276	2008	37S	Juv	NA	NA	84	NA	NA	NA	97	68	11	12
476	TL17277	2008	37S	Juv	12	101	84	NA	NA	NA	97	68	11	12
477	TL17278	2008	37S	Juv	NA	NA	84	NA	NA	NA	97	68	11	12
478	TL17293	2009	37S	Juv	0	101	84	NA	NA	0	97	68	11	12
479	TL17294	2009	37S	Juv	3	101	84	0	0	0	97	68	11	12
480	TL17295	2009	37S	Juv	0	101	84	0	4	0	97	68	11	12
481	TL17296	2009	37S	Juv	4	101	84	0	0	0	97	68	11	12
482	TL17297	2009	86N	Adult	5	8	5	NA	NA	0	8	4	3	NA
483	TL17298	2009	73S	Juv	17	41	30	NA	NA	0	41	31	15	9
484	TL17299	2009	31S	Juv	9	56	45	0	0	0	56	33	21	NA
485	TL17300	2009	31S	Juv	NA	NA	45	0	0	0	56	33	21	NA
486	TL17401	2009	33N	Juv	3	14	12	0	0	0	15	6	3	0
487	TL17402	2009	33N	Juv	0	14	12	0	0	0	15	6	3	0
488	TL17403	2009	33N	Juv	6	14	12	0	0	0	15	6	3	0
489	TL19100	2009	37S	Juv	2	101	84	0	0	0	97	68	11	12
490	TL27224	2008	79S	Adult	NA	NA	NA	NA	NA	1	28	15	11	NA
491	TL27226	2008	79S	Adult	NA	NA	NA	NA	NA	2	28	15	11	NA
492	TL27228	2008	79S	Adult	NA	NA	NA	NA	NA	0	28	15	11	NA
