# Supplementary material for: Avian malaria-mediated population decline of a widespread iconic bird species
Source: R Soc Open Sci. 2019 Jul 17;6(7):182197. doi: 10.1098/rsos.182197 (PMC6689627; doi:10.1098/rsos.182197)
Supplement: Portland_07_08_2ages [file rsos182197supp12.csv]

RING	Year	Site	AGE	SEP	OCT	NOV	DEC	JAN	FEB
TH54047	2006	POR	4	0	0	0	1	0	1
TH54048	2006	POR	4
TH54049	2006	POR	4
TH54050	2006	POR	4	0	0	0	0	0	1
TH54051	2006	POR	4
TH54052	2006	POR	4
TH54053	2006	POR	4
TH54054	2006	POR	4
TH54055	2006	POR	4	0	0	0	0	0	1
TH54056	2006	POR	4
TH54057	2006	POR	4
TH54058	2006	POR	4
TH54059	2006	POR	4
TH54062	2006	POR	4
TH54063	2006	POR	4
TH54064	2006	POR	4	1	1	1	0	1	1
TH54065	2006	POR	4
TH54066	2006	POR	4
TH54100	2006	POR	4
TH54101	2006	POR	4
TH54102	2006	POR	4	1	1	1	1	1	0
TH54103	2006	POR	4	1	1	1	1	1	0
TH54104	2006	POR	4	1	1	1	1	0	0
TH54105	2006	POR	4
TH54106	2006	POR	4	1	1	1	1	1	1
TH54107	2006	POR	4	1	1	1	1	1	1
TH54108	2006	POR	4
TH54109	2006	POR	4	0	0	0	0	1	1
TH54110	2006	POR	4
TH54111	2006	POR	4
TH54112	2006	POR	4	1	0	1	1	0	0
TH54113	2006	POR	4
TH54114	2006	POR	4
TH54115	2006	POR	4	0	0	0	1	0	0
TH54116	2006	POR	4
TH54168	2007	POR	4
TH54169	2007	POR	4
TH54170	2007	POR	3	1	1	1	1	1	1
TH54171	2007	POR	4	0	0	0	1	0	1
TH54172	2007	POR	4
TH54173	2007	POR	4
TH54174	2007	POR	4
TH54175	2007	POR	4	1	1	1	1	0	0
TH54176	2007	POR	4
TH54177	2007	POR	4
TH54178	2007	POR	3	0	1	1	1	1	1
TH54179	2007	POR	3	1	0	0	0	0	0
TH54180	2007	POR	4
TH54181	2007	POR	3
TH54182	2007	POR	4	1	1	1	1	1	1
TH54183	2007	POR	4
TH54184	2007	POR	4
TK72805	2007	POR	3
TK72806	2007	POR	3	0	0	1	1	1	0
TK72807	2007	POR	3	1	1	1	0	0	1
TK72808	2007	POR	3
TK72809	2007	POR	3
TK72810	2007	POR	4	0	0	0	0	0	0
TK72811	2007	POR	3
TK72812	2007	POR	3	1	0	0	0	0	0
TK72813	2007	POR	4	1	1	1	1	1	1
TK72814	2007	POR	3	1	1	0	0	0	0
TK72815	2007	POR	3	1	1	1	1	1	1
TK72816	2007	POR	3	0	0	0	0	0	1
TK72817	2007	POR	3
TK72818	2007	POR	3
TK72819	2007	POR	3	1	0	0	0	0	0
TK72820	2007	POR	3
TK72821	2007	POR	3
TK72822	2007	POR	3	0	0	1	1	1	1
TK72823	2007	POR	3	1	1	1	1	0	1
TK72824	2007	POR	3
TK72825	2007	POR	3	1	1	1	0	0	0
TK72847	2007	POR	3
TK72848	2007	POR	3
TK72849	2007	POR	3	1	1	0	0	0	0
TK72850	2007	POR	3
TK72851	2007	POR	3
TK72852	2007	POR	3	1	1	1	1	1	1
TK72853	2007	POR	3
TK72854	2007	POR	3
TK72855	2007	POR	3	0	0	1	1	1	1
TK72856	2007	POR	3	0	0	1	1	0	1
TK72857	2007	POR	3
TK72858	2007	POR	3
TK72859	2007	POR	3
TK72860	2007	POR	3
TK72861	2007	POR	3	1	1	1	0	0	0
TK72862	2007	POR	3
TK72863	2007	POR	3
TK72864	2007	POR	3	0	0	0	0	1	1
TK72874	2007	POR	3
TK72875	2007	POR	4
TK72876	2007	POR	3	0	0	0	0	0	1
TK72877	2007	POR	3
TK72878	2007	POR	3
TK72879	2007	POR	3
TK72880	2007	POR	3
TK72881	2007	POR	3	0	0	0	1	0	0
TJ43039	2007	POR	3
TJ43040	2007	POR	3
TJ43041	2007	POR	3
TJ43042	2007	POR	3	1	1	1	1	0	0
TJ43043	2007	POR	3
TJ43044	2007	POR	3	1	1	1	1	1	1
TJ43045	2007	POR	3	1	1	1	1	1	1
TJ43097	2007	POR	4	1	0	0	0	0	0
TJ42098	2007	POR	3	1	0	0	0	0	0
TJ43099	2007	POR	4	1	0	0	0	0	0
TJ43100	2007	POR	4	1	1	1	1	1	1
TJ43116	2007	POR	4	0	1	0	0	0	0
TJ43117	2007	POR	4	0	1	1	0	1	1
TJ43118	2007	POR	4	0	1	0	0	0	0
TJ43119	2007	POR	4	0	1	0	0	0	0
TJ43120	2007	POR	4	0	1	0	0	0	1
TJ43121	2007	POR	4	0	1	0	0	0	0
TJ43122	2007	POR	4	0	1	1	1	1	0
TJ43123	2007	POR	4	0	1	1	1	1	1
TJ43124	2007	POR	4	0	1	0	0	0	0
TJ43125	2007	POR	4	0	1	0	0	1	1
TJ43126	2007	POR	4	0	1	0	0	0	0
TJ43127	2007	POR	4	0	1	0	0	0	0
TJ43128	2007	POR	4	0	1	0	1	0	0
TJ43129	2007	POR	4	0	1	0	0	0	0
TJ43130	2007	POR	4	0	1	1	1	1	1
TJ43131	2007	POR	4	0	1	1	1	0	0
TJ43132	2007	POR	4	0	1	0	0	0	0
TJ43175	2007	POR	4	0	0	1	1	0	0
TJ43176	2007	POR	4	0	0	1	1	1	1
TJ43177	2007	POR	4	0	0	1	0	1	0
TJ43178	2007	POR	4	0	0	1	0	0	0
TJ43179	2007	POR	4	0	0	1	0	0	0
TJ43180	2007	POR	4	0	0	1	0	0	0
TJ43181	2007	POR	4	0	0	1	0	1	0
TJ43182	2007	POR	4	0	0	1	0	0	0
TJ43226	2008	POR	4	0	0	0	0	1	0
TJ43227	2008	POR	4	0	0	0	0	1	0
TJ43228	2008	POR	4	0	0	0	0	1	0
TJ43250	2008	POR	4	0	0	0	0	0	1
TJ43251	2008	POR	4	0	0	0	0	0	1
