# Supplementary material for: Avian malaria-mediated population decline of a widespread iconic bird species
Source: R Soc Open Sci. 2019 Jul 17;6(7):182197. doi: 10.1098/rsos.182197 (PMC6689627; doi:10.1098/rsos.182197)
Supplement: Portland_08_09_2ages [file rsos182197supp13.csv]

RING	Year	AGE	Site	OCT	NOV	DEC	JAN	FEB	MAR
TH54047	2006	4	POR	0	0	0	1	0	1
TH54048	2006	4	POR
TH54049	2006	4	POR
TH54050	2006	4	POR	0	0	1	0	1	0
TH54051	2006	4	POR
TH54052	2006	4	POR
TH54053	2006	4	POR
TH54054	2006	4	POR
TH54055	2006	4	POR
TH54056	2006	4	POR
TH54057	2006	4	POR
TH54058	2006	4	POR
TH54059	2006	4	POR
TH54062	2006	4	POR
TH54063	2006	4	POR
TH54064	2006	4	POR	1	1	0	0	0	0
TH54065	2006	4	POR
TH54066	2006	4	POR
TH54100	2006	4	POR
TH54101	2006	4	POR
TH54102	2006	4	POR
TH54103	2006	4	POR	1	1	0	0	0	0
TH54104	2006	4	POR
TH54105	2006	4	POR
TH54106	2006	4	POR	1	0	1	1	1	1
TH54107	2006	4	POR	1	1	1	1	1	1
TH54108	2006	4	POR
TH54109	2006	4	POR
TH54110	2006	4	POR	0	0	1	1	1	1
TH54111	2006	4	POR
TH54112	2006	4	POR
TH54113	2006	4	POR
TH54114	2006	4	POR
TH54115	2006	4	POR
TH54116	2006	4	POR
TH54168	2007	4	POR
TH54169	2007	4	POR
TH54170	2007	3	POR	0	0	1	0	0	0
TH54171	2007	4	POR	0	0	0	1	0	0
TH54172	2007	4	POR
TH54173	2007	4	POR
TH54174	2007	4	POR
TH54175	2007	4	POR
TH54176	2007	4	POR
TH54177	2007	4	POR	0	0	1	0	0	0
TH54178	2007	3	POR	1	1	1	1	1	1
TH54179	2007	3	POR
TH54180	2007	4	POR
TH54181	2007	3	POR
TH54182	2007	4	POR
TH54183	2007	4	POR
TH54184	2007	4	POR
TK72805	2007	3	POR
TK72806	2007	3	POR
TK72807	2007	3	POR	1	1	1	1	0	1
TK72808	2007	3	POR
TK72809	2007	3	POR
TK72810	2007	4	POR
TK72811	2007	3	POR
TK72812	2007	3	POR
TK72813	2007	4	POR
TK72814	2007	3	POR
TK72815	2007	3	POR	1	1	0	1	0	1
TK72816	2007	3	POR
TK72817	2007	3	POR
TK72818	2007	3	POR
TK72819	2007	3	POR
TK72820	2007	3	POR
TK72821	2007	3	POR
TK72822	2007	3	POR
TK72823	2007	3	POR
TK72824	2007	3	POR
TK72825	2007	3	POR
TK72847	2007	3	POR
TK72848	2007	3	POR
TK72849	2007	3	POR
TK72850	2007	3	POR
TK72851	2007	3	POR
TK72852	2007	3	POR	0	0	1	1	1	1
TK72853	2007	3	POR
TK72854	2007	3	POR	0	0	1	0	0	0
TK72855	2007	3	POR
TK72856	2007	3	POR
TK72857	2007	3	POR
TK72858	2007	3	POR	1	1	1	0	1	1
TK72859	2007	3	POR
TK72860	2007	3	POR
TK72861	2007	3	POR
TK72862	2007	3	POR
TK72863	2007	3	POR
TK72864	2007	3	POR	1	0	0	0	1	1
TK72874	2007	3	POR
TK72875	2007	4	POR
TK72876	2007	3	POR
TK72877	2007	3	POR
TK72878	2007	3	POR
TK72879	2007	3	POR
TK72880	2007	3	POR
TK72881	2007	3	POR
TJ43039	2007	3	POR
TJ43040	2007	3	POR
TJ43041	2007	3	POR
TJ43042	2007	3	POR
TJ43043	2007	3	POR
TJ43044	2007	3	POR
TJ43045	2007	3	POR	1	1	1	1	1	0
TJ43097	2007	4	POR
TJ43098	2007	3	POR
TJ43099	2007	4	POR
TJ43100	2007	4	POR
TJ43116	2007	4	POR
TJ43117	2007	4	POR
TJ43118	2007	4	POR
TJ43119	2007	4	POR
TJ43120	2007	4	POR
TJ43121	2007	4	POR
TJ43122	2007	4	POR
TJ43123	2007	4	POR
TJ43124	2007	4	POR
TJ43125	2007	4	POR	1	0	0	0	0	0
TJ43126	2007	4	POR
TJ43127	2007	4	POR
TJ43128	2007	4	POR
TJ43129	2007	4	POR
TJ43130	2007	4	POR
TJ43131	2007	4	POR
TJ43132	2007	4	POR
TH54109	2007	4	POR	1	1	0	0	1	1
TJ43175	2007	4	POR
TJ43176	2007	4	POR
TJ43177	2007	4	POR
TJ43178	2007	4	POR
TJ43179	2007	4	POR
TJ43180	2007	4	POR
TJ43181	2007	4	POR
TJ43182	2007	4	POR
TJ43226	2008	4	POR
TJ43227	2008	4	POR
TJ43228	2008	4	POR
TJ43250	2008	4	POR	0	0	0	0	1	0
TJ43251	2008	4	POR	0	0	1	0	0	0
TJ43261	2008	4	POR
TJ43262	2008	4	POR
TL17204	2008	3	POR
TL17205	2008	3	POR
TL17206	2008	3	POR
TL17207	2008	3	POR
TL17208	2008	3	POR	1	1	1	1	1	1
TL17209	2008	4	POR
TL17210	2008	4	POR
TL17211	2008	4	POR
TL17212	2008	3	POR
TL17213	2008	3	POR
TL17214	2008	4	POR
TH17070	2008	3	POR	1	1	0	1	1	0
TL17071	2008	3	POR	1	1	1	1	1	1
TL17072	2008	3	POR	1	1	0	1	0	1
TL17073	2008	3	POR
TL17074	2008	3	POR
TL17075	2008	3	POR	1	1	0	0	0	0
TL17246	2008	3	POR
TL17247	2008	3	POR
TL17248	2008	3	POR
TL17249	2008	3	POR
TL17250	2008	3	POR
TL17265	2008	3	POR
TL17266	2008	4	POR
TL17267	2008	4	POR	0	0	1	0	1	0
TL17268	2008	3	POR
TL17269	2008	3	POR	0	0	0	0	1	0
TL17270	2008	3	POR
TL17271	2008	3	POR
TL17272	2008	3	POR
TL17273	2008	3	POR	1	1	0	0	0	0
TL17274	2008	3	POR
TL17275	2008	3	POR
TL17276	2008	3	POR	1	0	0	0	0	0
TL17277	2008	3	POR
TL17278	2008	3	POR	1	1	1	0	0	1
TL17114	2008	4	POR	0	0	1	1	1	0
TL17115	2008	4	POR	0	0	0	0	1	1
TL17116	2008	4	POR	0	0	0	0	0	0
TL17117	2008	4	POR	0	0	1	0	0	0
TL17118	2008	4	POR	0	0	0	0	0	0
TL17119	2008	4	POR	0	0	1	0	0	1
TL17120	2008	4	POR	0	0	0	0	0	1
TL17121	2008	4	POR	0	0	0	1	0	1
TL17122	2008	4	POR	0	0	0	0	0	0
TL17123	2008	4	POR	0	0	0	0	0	0
TL17124	2008	4	POR	0	0	0	0	0	0
TL17125	2008	4	POR	0	0	1	0	1	0
TL17175	2009	4	POR	0	0	0	0	0	0
TL17176	2009	4	POR	0	0	0	0	0	0
TL17177	2009	4	POR	0	0	0	0	0	0
TL17178	2009	4	POR	0	0	0	0	0	0
