# Supplementary material for: Avian malaria-mediated population decline of a widespread iconic bird species
Source: R Soc Open Sci. 2019 Jul 17;6(7):182197. doi: 10.1098/rsos.182197 (PMC6689627; doi:10.1098/rsos.182197)
Supplement: london pollution [file rsos182197supp16.txt]

   		  Obs    colony    popsize    trt      dpig     median    no_2004

                   1     101N        3        1     2.35437      29.5    33.8053
                   2     101S        1        1     4.28422     104.0    41.3486
                   3     102N        3        0     1.39254      23.0    33.5065
                   4     102S        1        0     4.75604     675.0    36.9611
                   5     103N        2        1     2.13783      32.0    31.6058
                   6     103S        2        1     2.32558     164.0    32.8124
                   7     104S        2        0     1.46456      52.5    31.9543
                   8     11S         1        0     2.06835      33.0    32.6822
                   9     13S         3        1     2.39403     140.0    32.3656
                  10     16S         3        1     1.74232      48.5    33.0637
                  11     17S         2        1     2.31855     127.0    35.3717
                  12     22S         1        1     2.38095      55.0    33.8969
                  13     25S         1        0     1.20702      21.0    29.6561
                  14     28N         1        1     3.74220      29.0    35.9044
                  15     29N         2        0     2.03377      54.5    34.7584
                  16     2N          2        1     3.20382      72.0    33.0857
                  17     30N         2        1     3.21101      92.5    32.3106
                  18     31S         1        1     5.07956     304.0    40.9253
                  19     32S         1        0     3.85031      58.0    34.9986
                  20     33N         3        1     2.31432     210.0    35.7918
                  21     35N         3        1     1.48235      73.0    31.1059
                  22     37S         3        0     2.69291      29.0    34.1153
                  23     40S         3        1     2.96854      31.0    31.5298
                  24     41N         1        0     2.43776      80.0    32.7461
                  25     42S         3        0     2.84916      73.5    41.0518
                  26     45N         3        0     1.60080     118.0    29.9130
                  27     45S         2        0     2.72446     164.0    45.9106
                  28     46N         2        1     1.34596     144.0    35.9167
                  29     46S         3        1     3.62785     187.0    47.1746
                  30     48S         1        1     1.83727      67.0    41.8861
                  31     51N         2        1     1.95035      43.0    32.3609
                  32     53S         3        0     1.52151      42.0    37.9879
                  33     54N         3        0     5.04541     116.0    41.9698
                  34     54S         1        1     3.43348      78.0    46.9736
                  35     56S         3        0     1.25471      57.0    37.0847
                  36     59S         2        1     2.78199      64.0    37.4161
                  37     63S         1        1     1.74902      64.0    37.5033
                  38     64N         2        0     5.23385      48.0    39.7411
                  39     64S         2        1     2.72527      27.0    37.1936
                  40     65N         2        0     3.45480     325.0    41.9290
                  41     65S         1        0     2.25449      40.0    35.1376
                  42     67N         1        1     4.50171     183.0    35.8900
                  43     6S          3        1     1.81298      83.0    33.4687
                  44     70N         3        1     1.56951      50.0    33.8145
                  45     70S         1        0     2.32117      87.0    38.8928
                  46     71N         2        0     1.80941     264.0    31.9270
                  47     73N         3        1     1.90134     148.5    32.7155
                  48     73S         2        1     2.00501      48.0    32.8224
                  49     74N         1        0     2.40207      94.0    36.2657
                  50     74S         1        1     3.79592      51.5    33.1614
 		   51     78N         1        1     3.97321      75.0    40.8983
                  52     79N         2        0     3.57968      54.5    39.1467
                  53     79S         1        0     0.92643      53.0    36.9242
                  54     7S          2        0     2.54630      45.0    33.5737
                  55     81N         3        0     3.24351      79.0    31.5236
                  56     81S         1        0     1.46800      40.5    41.0584
                  57     82N         1        0     2.75028      73.0    40.6258
                  58     85N         2        0     3.33007      41.0    33.1182
                  59     86N         1        0     2.10643      61.5    31.2125
                  60     89N         2        0     2.02639      94.5    35.7488
                  61     92N         1        1     3.88783      60.0    39.4625
                  62     98N         2        0     4.05803     104.0    29.6028
                  63     99N         1        1     2.85066      54.0    35.3472
                  64     9N          3        0     2.12282      79.0    35.7832
                  65     9S          3        0     1.96620     147.0    34.1401
                  66     CN          1        1     6.72864      74.0    41.4068
